# Supplementary material for: Bis(3-hy­droxy­propanaminium) naphthalene-1,5-disulfonate
Source: Acta Crystallogr Sect E Struct Rep Online. 2011 Dec 21;68(Pt 1):o212. doi: 10.1107/S1600536811053141 (PMC3254546; doi:10.1107/S1600536811053141)
Supplement: Supplementary file 2 [file e-68-0o212-Isup2.hkl]

# 
# h,k,l, Fc-squared, Fo-squared, sigma(Fo-squared) and status flag 
# 
data_I
_shelx_title ' 1 in P2(1)/c' 
_shelx_refln_list_code          4 
_shelx_F_calc_maximum      129.95 
_exptl_crystal_F_000       464.00 
_reflns_d_resolution_high  0.7700 
 
loop_ 
 _symmetry_equiv_pos_as_xyz 
 'x, y, z' 
 '-x, y+1/2, -z+1/2' 
 '-x, -y, -z' 
 'x, -y-1/2, z-1/2' 
 
_cell_length_a    10.0038 
_cell_length_b     8.8311 
_cell_length_c    11.1831 
_cell_angle_alpha  90.000 
_cell_angle_beta   92.791 
_cell_angle_gamma  90.000 
 
_shelx_F_squared_multiplier     1.000 
 
loop_ 
 _refln_index_h 
 _refln_index_k 
 _refln_index_l 
 _refln_F_squared_calc 
 _refln_F_squared_meas 
 _refln_F_squared_sigma 
 _refln_observed_status 
   2   0   0     5761.38     5890.80     78.96 o 
   3   0   0     6634.90     7128.13     79.50 o 
   4   0   0      379.19      256.43      9.08 o 
   5   0   0     2875.00     3152.59     45.36 o 
   6   0   0      842.06      848.10     12.94 o 
   7   0   0      917.88      854.58     14.54 o 
   8   0   0       99.76      104.91      2.42 o 
   9   0   0      331.40      332.09      9.38 o 
  10   0   0       33.28       36.21      2.36 o 
  11   0   0      207.40      230.22      8.11 o 
  12   0   0       60.90       83.42      4.19 o 
   1   1   0     3608.47     3420.86     38.99 o 
   2   1   0      780.69      702.14      8.72 o 
   3   1   0      817.49      709.12      5.92 o 
   4   1   0     3496.24     3679.10     33.76 o 
   5   1   0       11.77        9.00      0.44 o 
   6   1   0      596.38      626.11      6.82 o 
   7   1   0      107.57       85.96      1.47 o 
   8   1   0      445.83      405.82      6.03 o 
   9   1   0       98.96      106.62      2.14 o 
  10   1   0       88.16       81.63      1.99 o 
  11   1   0      132.39      134.78      3.81 o 
  12   1   0        3.73        4.53      0.76 o 
   0   2   0     4954.05     3580.98     23.66 o 
   1   2   0     8442.89     6519.22    125.87 o 
   2   2   0    12946.12    11033.76    132.39 o 
   3   2   0      251.65      242.15      2.31 o 
   4   2   0     2849.33     3071.96     29.07 o 
   5   2   0     1222.77     1220.65     12.32 o 
   6   2   0      201.13      203.58      2.40 o 
   7   2   0     1217.38     1319.49     16.11 o 
   8   2   0        3.46        3.63      0.45 o 
   9   2   0      381.40      380.61      6.66 o 
  10   2   0        6.05        7.04      1.28 o 
  11   2   0       67.63       75.10      2.46 o 
  12   2   0       51.57       52.56      2.18 o 
   1   3   0        8.28       11.76      0.49 o 
   2   3   0     4456.18     4401.48     46.57 o 
   3   3   0     4159.64     4233.23     37.48 o 
   4   3   0      492.27      522.47      5.38 o 
   5   3   0        1.52        4.91      0.46 o 
   6   3   0      419.61      442.16      5.17 o 
   7   3   0      556.90      575.46      7.17 o 
   8   3   0      112.26      129.48      2.61 o 
   9   3   0       39.84       39.97      1.33 o 
  10   3   0        2.01        5.15      0.67 o 
  11   3   0        3.45        6.55      0.79 o 
  12   3   0       23.50       23.48      1.95 o 
   0   4   0       61.63      113.16      3.92 o 
   1   4   0      578.24      619.45     14.07 o 
   2   4   0      272.32      231.38      5.94 o 
   3   4   0      750.70      762.76     17.14 o 
   4   4   0     2357.40     2466.29     24.94 o 
   5   4   0      271.29      263.56      3.00 o 
   6   4   0        0.10        1.18      0.24 o 
   7   4   0      320.57      327.01      4.38 o 
   8   4   0       92.05       95.64      2.16 o 
   9   4   0      113.15      111.39      2.60 o 
  10   4   0       28.48       20.74      0.94 o 
  11   4   0       44.45       40.23      2.30 o 
  12   4   0        2.08        0.56      1.30 o 
   1   5   0      322.48      309.30      8.60 o 
   2   5   0       12.67        6.35      0.45 o 
   3   5   0      578.54      596.07      9.53 o 
   4   5   0      471.59      509.10      7.26 o 
   5   5   0      112.33      118.07      2.10 o 
   6   5   0       75.80       77.20      1.60 o 
   7   5   0       20.10       17.06      0.74 o 
   8   5   0        0.59        0.96      0.62 o 
   9   5   0       48.00       43.87      1.77 o 
  10   5   0       45.46       51.67      1.98 o 
  11   5   0        3.77        5.94      0.94 o 
   0   6   0       39.63       45.65      0.85 o 
   1   6   0       84.21       81.17      2.60 o 
   2   6   0       37.84       36.39      1.40 o 
   3   6   0        9.48       10.67      0.78 o 
   4   6   0      885.59      901.02     13.97 o 
   5   6   0      296.04      304.24      5.42 o 
   6   6   0        2.94        1.23      0.59 o 
   7   6   0       51.27       39.93      1.60 o 
   8   6   0        3.46        2.11      0.61 o 
   9   6   0        1.55        5.40      1.99 o 
  10   6   0       10.78       12.21      1.16 o 
  11   6   0        3.33        4.86      1.03 o 
   1   7   0        1.62        0.33      0.24 o 
   2   7   0       24.00       19.95      0.95 o 
   3   7   0      197.68      179.17      8.92 o 
   4   7   0      274.67      276.71      6.07 o 
   5   7   0       74.09       65.49      1.73 o 
   6   7   0       23.02       25.76      1.09 o 
   7   7   0       93.77       84.78      2.65 o 
   8   7   0       10.79        6.97      0.85 o 
   9   7   0       17.78       19.31      1.39 o 
  10   7   0        0.93        1.27      0.65 o 
   0   8   0      285.87      322.41     11.52 o 
   1   8   0        0.16        4.19      1.25 o 
   2   8   0       58.79       65.31      1.65 o 
   3   8   0        0.25        1.67      0.40 o 
   4   8   0       59.57       61.25      1.79 o 
   5   8   0      175.60      186.27      4.06 o 
   6   8   0      313.22      275.34      6.04 o 
   7   8   0        0.30        0.52      0.70 o 
   8   8   0        8.81       10.75      1.13 o 
   9   8   0       28.02       22.04      1.56 o 
   1   9   0       39.05       45.91      1.99 o 
   2   9   0       13.45       10.15      1.09 o 
   3   9   0        8.37        8.48      0.92 o 
   4   9   0       37.43       44.31      1.80 o 
   5   9   0        1.09        3.27      0.64 o 
   6   9   0      118.26      106.83      3.75 o 
   7   9   0       19.77       15.21      1.46 o 
   8   9   0        0.83        4.17      1.38 o 
   0  10   0      389.65      391.90     31.47 o 
   1  10   0       32.83       32.86      1.89 o 
   2  10   0      163.20      161.09      5.07 o 
   3  10   0       82.78       84.53      3.13 o 
   4  10   0        3.74        6.47      1.05 o 
   5  10   0       29.42       34.65      2.34 o 
   6  10   0        9.30        5.34      1.48 o 
   1  11   0       21.62       28.22      1.81 o 
   2  11   0       25.28       31.37      1.85 o 
   3  11   0        7.21        7.92      1.11 o 
 -12   1   1       50.75       48.17      2.18 o 
 -11   1   1        0.10        1.25      0.59 o 
 -10   1   1        7.53        5.39      0.72 o 
  -9   1   1       49.39       44.14      1.23 o 
  -8   1   1       35.19       39.93      1.09 o 
  -7   1   1        8.22       15.21      1.10 o 
  -6   1   1      522.97      589.32      6.07 o 
  -5   1   1      294.64      359.70      3.70 o 
  -4   1   1     1051.01     1126.68      9.83 o 
  -3   1   1       12.45       19.69      0.30 o 
  -2   1   1     1463.49     1723.87     15.99 o 
  -1   1   1     3352.51     3154.83     49.07 o 
   1   1   1      442.11      333.73      2.38 o 
   2   1   1     2615.37     3097.76     27.14 o 
   3   1   1      111.06      150.09      1.39 o 
   4   1   1      417.75      465.77      4.27 o 
   5   1   1       17.16       44.71      0.67 o 
   6   1   1       49.34       24.09      0.95 o 
   7   1   1        2.93        5.83      0.50 o 
   8   1   1       31.03       26.28      0.79 o 
   9   1   1      110.89      103.33      1.93 o 
  10   1   1       15.05       16.90      0.97 o 
  11   1   1        4.59        3.63      0.70 o 
  12   1   1       40.37       37.71      1.85 o 
 -12   2   1       14.45        8.43      1.05 o 
 -11   2   1       27.49       35.53      1.71 o 
 -10   2   1      154.93      153.13      5.87 o 
  -9   2   1       71.13       61.63      1.86 o 
  -8   2   1        3.88        4.90      0.48 o 
  -7   2   1      389.47      381.58      5.71 o 
  -6   2   1      237.20      231.83      3.32 o 
  -5   2   1      508.39      527.09      4.92 o 
  -4   2   1     1364.67     1622.32     14.15 o 
  -3   2   1     1596.09     1806.02     19.79 o 
  -2   2   1        0.07        2.40      0.24 o 
  -1   2   1     2685.20     2646.60     31.17 o 
   0   2   1        8.06       17.64      0.42 o 
   1   2   1     8509.34     7098.24    219.34 o 
   2   2   1     1064.40     1039.18     12.30 o 
   3   2   1      727.70      701.93      5.89 o 
   4   2   1      128.96      207.07      2.05 o 
   5   2   1       88.19      150.93      1.87 o 
   6   2   1      207.45      198.38      2.79 o 
   7   2   1       23.07       20.92      0.60 o 
   8   2   1      593.46      563.26      7.81 o 
   9   2   1       80.76       71.12      1.43 o 
  10   2   1       21.69       25.99      1.12 o 
  11   2   1       19.99       21.12      1.76 o 
  12   2   1        3.22        2.06      0.98 o 
 -12   3   1       24.62       26.71      1.84 o 
 -11   3   1       49.61       59.19      2.22 o 
 -10   3   1       48.18       37.49      1.38 o 
  -9   3   1        1.81        3.94      0.51 o 
  -8   3   1       10.25       11.60      0.68 o 
  -7   3   1      456.17      411.55      6.32 o 
  -6   3   1       18.70       30.31      0.71 o 
  -5   3   1       41.67       46.51      0.97 o 
  -4   3   1      193.05      180.65      1.80 o 
  -3   3   1        0.30        1.80      0.20 o 
  -2   3   1      581.66      678.69      6.86 o 
  -1   3   1      117.70      126.63      3.43 o 
   0   3   1      544.56      594.93      7.25 o 
   1   3   1      629.56      668.90      8.83 o 
   2   3   1       20.27       20.10      1.09 o 
   3   3   1      281.03      264.17      2.84 o 
   4   3   1      133.96      199.15      3.86 o 
   5   3   1      464.04      418.55      4.67 o 
   6   3   1      435.63      423.81      5.18 o 
   7   3   1       47.90       49.93      1.00 o 
   8   3   1       18.45       20.45      0.69 o 
   9   3   1      113.28      104.12      2.37 o 
  10   3   1       90.68       95.18      2.24 o 
  11   3   1        5.37        3.75      0.65 o 
  12   3   1      182.43      194.42      6.83 o 
 -12   4   1       31.01       27.56      2.33 o 
 -11   4   1        9.39        9.62      2.78 o 
 -10   4   1      100.59       97.61      2.47 o 
  -9   4   1       30.71       29.84      1.23 o 
  -8   4   1      325.07      322.86      5.74 o 
  -7   4   1       35.83       26.70      0.91 o 
  -6   4   1       83.91       99.28      1.39 o 
  -5   4   1        6.13       11.45      0.46 o 
  -4   4   1        0.64        9.67      0.94 o 
  -3   4   1     3406.63     3503.54     40.51 o 
  -2   4   1        2.25        8.44      0.53 o 
  -1   4   1       60.94       45.01      1.13 o 
   0   4   1       29.02       76.98      1.59 o 
   1   4   1        6.94        1.66      0.25 o 
   2   4   1     1002.02     1016.17     11.74 o 
   3   4   1      353.86      290.20      2.82 o 
   4   4   1       36.02       11.88      0.40 o 
   5   4   1      117.46      135.91      2.04 o 
   6   4   1      617.92      615.57      7.69 o 
   7   4   1        5.95        6.48      0.50 o 
   8   4   1      656.19      647.67      9.35 o 
   9   4   1      163.18      172.33      3.61 o 
  10   4   1       52.88       39.54      1.72 o 
  11   4   1      107.67       96.91      3.40 o 
  12   4   1       67.79       78.07      4.42 o 
 -11   5   1       23.85       28.55      2.13 o 
 -10   5   1       34.93       31.84      1.60 o 
  -9   5   1       34.13       34.43      1.54 o 
  -8   5   1      174.53      181.18      4.46 o 
  -7   5   1       55.81       61.21      1.86 o 
  -6   5   1       14.15       22.22      1.05 o 
  -5   5   1        0.14        2.12      1.01 o 
  -4   5   1       83.94       77.21      1.52 o 
  -3   5   1       12.11        8.51      0.64 o 
  -2   5   1        4.11        4.12      0.39 o 
  -1   5   1      299.08      341.64      5.67 o 
   0   5   1      155.35      179.07      5.24 o 
   1   5   1       16.08       45.96      1.56 o 
   2   5   1        2.10       12.95      0.55 o 
   3   5   1      818.62      983.49     23.39 o 
   4   5   1      568.49      562.33      8.14 o 
   5   5   1      842.30      837.04     12.72 o 
   6   5   1      368.79      385.33      6.29 o 
   7   5   1       61.94       50.49      1.46 o 
   8   5   1      331.70      299.79      6.56 o 
   9   5   1        2.18        4.89      0.73 o 
  10   5   1      192.68      190.01      5.19 o 
  11   5   1       30.20       42.69      1.93 o 
 -11   6   1        3.12        4.26      1.03 o 
 -10   6   1      166.59      151.93      4.69 o 
  -9   6   1        0.27        0.04      0.47 o 
  -8   6   1      200.02      186.69      4.84 o 
  -7   6   1       50.02       50.86      1.76 o 
  -6   6   1       90.08       87.72      1.94 o 
  -5   6   1      877.80      870.19     15.16 o 
  -4   6   1      196.36      202.68      3.54 o 
  -3   6   1      687.71      665.28     10.92 o 
  -2   6   1      259.76      257.30      8.08 o 
  -1   6   1      648.52      661.35     10.49 o 
   0   6   1        0.37        0.84      0.41 o 
   1   6   1      119.16      104.44      3.83 o 
   2   6   1       53.20       49.18      1.86 o 
   3   6   1      206.75      180.85      3.82 o 
   4   6   1      795.36      765.77     12.00 o 
   5   6   1      593.88      618.23     10.32 o 
   6   6   1      293.85      283.78      5.16 o 
   7   6   1        1.41        1.18      0.57 o 
   8   6   1      198.97      198.58      5.04 o 
   9   6   1      128.85      132.96      4.04 o 
  10   6   1      165.59      159.71      4.68 o 
 -10   7   1        7.57        7.05      1.07 o 
  -9   7   1       33.02       33.77      1.83 o 
  -8   7   1       21.96       21.51      1.30 o 
  -7   7   1       15.02       14.52      1.05 o 
  -6   7   1      117.68      112.42      2.48 o 
  -5   7   1      131.46      132.24      2.88 o 
  -4   7   1      109.81      101.78      2.16 o 
  -3   7   1        2.58        4.04      0.43 o 
  -2   7   1       96.33       95.06      1.97 o 
  -1   7   1      134.52      135.00      3.35 o 
   0   7   1      335.99      333.07     10.04 o 
   1   7   1       14.39       15.82      0.83 o 
   2   7   1       96.34       80.99      1.72 o 
   3   7   1      139.73      129.56      3.67 o 
   4   7   1        0.76        4.14      0.60 o 
   5   7   1      349.04      323.92      6.08 o 
   6   7   1       23.49       19.84      0.94 o 
   7   7   1       83.76       81.98      2.22 o 
   8   7   1       84.85       86.40      2.99 o 
   9   7   1      116.65      127.02      4.18 o 
  10   7   1       75.99       70.75      2.82 o 
  -9   8   1       30.18       26.63      1.74 o 
  -8   8   1       31.50       37.79      2.01 o 
  -7   8   1      246.25      254.89      6.97 o 
  -6   8   1      115.42      122.74      4.02 o 
  -5   8   1       73.80       84.09      2.28 o 
  -4   8   1       15.66       16.12      0.85 o 
  -3   8   1      127.19      118.81      5.52 o 
  -2   8   1      152.63      147.72      3.04 o 
  -1   8   1      639.73      618.70     19.19 o 
   0   8   1       63.86       63.13      2.08 o 
   1   8   1     1252.89     1225.28     25.44 o 
   2   8   1       81.71       74.44      1.82 o 
   3   8   1      383.92      397.88     12.74 o 
   4   8   1      149.52      147.67      3.22 o 
   5   8   1        2.77        2.91      0.64 o 
   6   8   1      406.00      381.72      7.88 o 
   7   8   1        1.21        2.03      1.02 o 
   8   8   1      106.71      118.18      3.97 o 
   9   8   1        0.21        1.05      0.63 o 
  -8   9   1      153.47      148.88      5.97 o 
  -7   9   1       48.30       35.92      2.02 o 
  -6   9   1       72.76       67.15      2.88 o 
  -5   9   1        6.97       10.90      1.07 o 
  -4   9   1      112.39      115.04      3.54 o 
  -3   9   1        0.50        1.03      0.85 o 
  -2   9   1      291.55      304.59      7.66 o 
  -1   9   1       37.58       38.92      1.93 o 
   0   9   1      169.48      172.00      4.76 o 
   1   9   1      276.92      272.40      6.91 o 
   2   9   1      168.37      168.14      4.98 o 
   3   9   1       15.26       17.19      1.23 o 
   4   9   1        0.10        0.63      0.64 o 
   5   9   1        0.52        1.46      0.76 o 
   6   9   1        0.05        0.05      0.52 o 
   7   9   1      338.69      346.55      9.75 o 
  -6  10   1       37.82       47.37      2.81 o 
  -5  10   1      113.94      137.21      5.59 o 
  -4  10   1       11.19        9.00      1.04 o 
  -3  10   1       88.14       90.18      3.29 o 
  -2  10   1        6.31        7.57      0.97 o 
  -1  10   1      198.86      228.08      8.36 o 
   0  10   1        0.62        0.86      0.73 o 
   1  10   1      135.17      126.96      4.17 o 
   2  10   1       24.72       24.73      1.65 o 
   3  10   1      177.60      182.79      5.56 o 
   4  10   1       50.69       56.39      2.40 o 
   5  10   1       18.97       18.91      1.69 o 
   6  10   1       49.39       56.71      4.05 o 
  -3  11   1        4.34        4.61      1.47 o 
  -2  11   1       79.48       91.13      3.72 o 
  -1  11   1        0.67        3.19      1.04 o 
   0  11   1      121.05      113.83      4.28 o 
   1  11   1        1.56        3.36      0.85 o 
   2  11   1        9.66       12.70      1.38 o 
   3  11   1      111.55      124.26      4.60 o 
 -12   0   2       86.07       78.95      4.36 o 
 -11   0   2      267.90      255.25      9.37 o 
 -10   0   2      297.22      277.41      9.84 o 
  -9   0   2      920.75      996.54     29.32 o 
  -8   0   2     1199.99     1283.66     33.67 o 
  -7   0   2        1.02        1.85      0.68 o 
  -6   0   2     4371.50     4292.82    134.02 o 
  -5   0   2       41.65       20.32      1.09 o 
  -4   0   2      197.79      167.98      3.77 o 
  -3   0   2      412.84      509.61      6.54 o 
  -2   0   2    16887.02    14782.21    367.99 o 
  -1   0   2     2295.20     2161.68     93.45 o 
   0   0   2     4455.55     4385.25    474.85 o 
   1   0   2     6065.85     6485.31    112.56 o 
   2   0   2     3134.23     3349.38     42.43 o 
   3   0   2      678.33      615.89      7.01 o 
   4   0   2     1144.74     1321.79     22.97 o 
   5   0   2      740.51      887.28     13.21 o 
   6   0   2        1.60       10.70      0.56 o 
   7   0   2      181.64      177.03      3.38 o 
   8   0   2      140.55      145.75      3.28 o 
   9   0   2      913.27      972.42     20.56 o 
  10   0   2        0.32        0.51      0.39 o 
  11   0   2       80.56       74.97      3.46 o 
  12   0   2       63.40       61.93      3.46 o 
 -12   1   2       77.11       79.64      3.12 o 
 -11   1   2       19.60       19.31      1.31 o 
 -10   1   2      359.99      379.75      8.93 o 
  -9   1   2      182.41      159.43      3.85 o 
  -8   1   2      370.75      361.37      5.60 o 
  -7   1   2      879.00      866.64     12.12 o 
  -6   1   2      359.67      380.34      5.07 o 
  -5   1   2     2963.18     3151.16     22.89 o 
  -4   1   2        5.84        7.28      0.65 o 
  -3   1   2     2479.27     2564.41     35.65 o 
  -2   1   2     1514.05     1658.80     13.06 o 
  -1   1   2      396.41      381.38      2.75 o 
   0   1   2     1367.36     1370.31     40.18 o 
   1   1   2     1155.01     1188.43     10.34 o 
   2   1   2     6917.23     6933.47    133.40 o 
   3   1   2     2479.06     2675.49     25.60 o 
   4   1   2      131.29      176.38      2.01 o 
   5   1   2      270.03      260.69      2.94 o 
   6   1   2       83.11      105.58      1.43 o 
   7   1   2      100.54       77.45      1.32 o 
   8   1   2      107.84      129.99      2.18 o 
   9   1   2       31.84       44.25      1.15 o 
  10   1   2       14.14       10.52      0.61 o 
  11   1   2       52.51       54.14      1.63 o 
  12   1   2       36.82       40.84      1.84 o 
 -12   2   2       13.71       12.84      1.21 o 
 -11   2   2      344.85      348.30      9.21 o 
 -10   2   2        2.17        7.38      3.01 o 
  -9   2   2      187.74      201.72      3.82 o 
  -8   2   2      588.77      561.85     19.42 o 
  -7   2   2      839.16      938.41     16.40 o 
  -6   2   2     1129.46     1127.03     17.98 o 
  -5   2   2       10.95        5.21      0.89 o 
  -4   2   2     4788.51     5293.26     63.30 o 
  -3   2   2       38.47       18.73      1.00 o 
  -2   2   2     6109.78     5915.86    102.88 o 
  -1   2   2     6457.47     5965.24     81.66 o 
   0   2   2     1615.28     1587.94     21.08 o 
   1   2   2     1133.96     1136.56      8.77 o 
   2   2   2       56.61       35.76      0.46 o 
   3   2   2      476.09      423.81      4.26 o 
   4   2   2      203.97      188.38      4.17 o 
   5   2   2      611.55      548.19      5.99 o 
   6   2   2       41.07       23.17      0.70 o 
   7   2   2      348.48      363.88      5.01 o 
   8   2   2       28.85       32.24      0.99 o 
   9   2   2        0.06       -0.11      0.30 o 
  10   2   2      231.24      242.26      4.76 o 
  11   2   2       63.04       57.28      1.88 o 
  12   2   2       20.10       22.09      1.60 o 
 -12   3   2      127.51      115.38      5.05 o 
 -11   3   2       20.87       14.68      1.28 o 
 -10   3   2      138.52      135.86      4.03 o 
  -9   3   2       24.27       27.34      1.09 o 
  -8   3   2      156.52      166.85      3.22 o 
  -7   3   2      175.28      165.28      2.96 o 
  -6   3   2      125.74       91.54      1.68 o 
  -5   3   2      979.53      867.04      8.73 o 
  -4   3   2      615.12      639.96      5.86 o 
  -3   3   2      708.38      701.61     10.10 o 
  -2   3   2     1197.11     1059.61     13.65 o 
  -1   3   2      154.50      155.00      3.68 o 
   0   3   2       47.20       38.35      0.99 o 
   1   3   2       10.22        0.38      0.18 o 
   2   3   2       42.48        6.33      0.34 o 
   3   3   2       13.20       46.63      0.65 o 
   4   3   2     1054.74     1192.07     12.40 o 
   5   3   2      121.15      119.70      1.61 o 
   6   3   2      792.94      838.38     10.30 o 
   7   3   2       66.48       83.00      2.66 o 
   8   3   2       53.78       61.88      1.33 o 
   9   3   2      290.94      275.44      4.60 o 
  10   3   2       14.11       13.85      0.84 o 
  11   3   2      188.91      182.20      4.42 o 
  12   3   2       46.33       50.55      3.89 o 
 -12   4   2        0.49        1.32      0.81 o 
 -11   4   2       15.29       18.57      1.61 o 
 -10   4   2       13.15       16.99      0.90 o 
  -9   4   2      263.17      251.14      5.02 o 
  -8   4   2       63.03       44.82      1.27 o 
  -7   4   2      204.13      227.51      3.90 o 
  -6   4   2      354.26      399.22      8.55 o 
  -5   4   2      486.27      474.73      6.80 o 
  -4   4   2     1244.78     1306.61     13.69 o 
  -3   4   2     1157.15     1295.55     16.92 o 
  -2   4   2      971.25      989.98      9.50 o 
  -1   4   2      204.42      221.75      4.01 o 
   0   4   2       16.33       37.00      1.23 o 
   1   4   2      181.94      185.92      3.82 o 
   2   4   2       24.31       47.53      0.58 o 
   3   4   2      222.18      242.14      3.43 o 
   4   4   2       96.51      115.44      1.42 o 
   5   4   2      414.31      384.08      4.67 o 
   6   4   2       52.55       56.55      1.10 o 
   7   4   2        2.66        1.41      0.38 o 
   8   4   2       78.90       86.90      1.72 o 
   9   4   2       11.52       12.45      0.81 o 
  10   4   2       11.10       14.25      2.13 o 
  11   4   2       48.79       43.58      2.13 o 
 -11   5   2       16.64       20.76      1.69 o 
 -10   5   2       16.62       15.88      1.21 o 
  -9   5   2        6.79        5.79      0.77 o 
  -8   5   2       35.23       27.84      1.30 o 
  -7   5   2       14.98       17.83      1.07 o 
  -6   5   2       10.82        5.30      0.58 o 
  -5   5   2       42.61       47.86      1.38 o 
  -4   5   2        4.38        3.66      0.36 o 
  -3   5   2       49.38       45.66      1.10 o 
  -2   5   2      364.07      358.85      6.29 o 
  -1   5   2       94.37       94.40      1.54 o 
   0   5   2      549.46      485.67      7.25 o 
   1   5   2      826.79      796.78     12.13 o 
   2   5   2       36.31       35.45      0.80 o 
   3   5   2       21.71       32.61      0.90 o 
   4   5   2      471.98      454.32      6.74 o 
   5   5   2        1.66        4.61      1.05 o 
   6   5   2        1.90        0.69      0.38 o 
   7   5   2      215.00      214.42      4.20 o 
   8   5   2       81.42       79.49      2.05 o 
   9   5   2       59.84       62.33      2.21 o 
  10   5   2       40.36       44.02      1.90 o 
  11   5   2        7.10        5.94      1.03 o 
 -11   6   2       14.62       12.18      1.44 o 
 -10   6   2       12.68       13.02      1.09 o 
  -9   6   2        2.49        6.20      0.81 o 
  -8   6   2       41.50       44.01      1.86 o 
  -7   6   2       14.43       10.78      0.91 o 
  -6   6   2       33.93       30.50      1.36 o 
  -5   6   2       33.71       32.41      0.99 o 
  -4   6   2        0.76        8.07      0.98 o 
  -3   6   2        0.82        5.39      1.34 o 
  -2   6   2      681.80      704.57     14.37 o 
  -1   6   2       98.45      100.86      1.26 o 
   0   6   2       71.98       57.93      1.88 o 
   1   6   2       16.28        8.13      1.26 o 
   2   6   2        2.45        2.71      0.54 o 
   3   6   2      236.57      208.38      3.48 o 
   4   6   2       13.66        9.58      0.69 o 
   5   6   2      129.38      110.36      2.44 o 
   6   6   2      101.15      105.13      2.40 o 
   7   6   2       65.33       66.06      1.81 o 
   8   6   2       14.37       14.13      1.19 o 
   9   6   2       38.65       36.22      1.81 o 
  10   6   2        2.95        6.95      1.64 o 
 -10   7   2       12.35       14.98      1.25 o 
  -9   7   2        1.54        0.87      0.63 o 
  -8   7   2        9.74        8.55      0.95 o 
  -7   7   2       27.02       28.13      1.47 o 
  -6   7   2       11.82       14.85      1.19 o 
  -5   7   2       73.51       68.56      1.76 o 
  -4   7   2        7.79        8.07      0.60 o 
  -3   7   2        4.69        6.67      1.02 o 
  -2   7   2        2.46        4.85      0.57 o 
  -1   7   2        3.19        3.66      0.68 o 
   0   7   2     1034.41      975.75     21.85 o 
   1   7   2      160.71      147.52      5.57 o 
   2   7   2       36.38       40.71      1.24 o 
   3   7   2       27.00       27.17      1.07 o 
   4   7   2      161.86      160.64      3.29 o 
   5   7   2      160.99      163.81      3.49 o 
   6   7   2        6.42        9.22      0.75 o 
   7   7   2        6.11        6.80      0.68 o 
   8   7   2       86.32       95.87      3.21 o 
   9   7   2        8.57        5.17      0.88 o 
  10   7   2       10.33        9.32      1.30 o 
  -9   8   2        9.71       11.63      1.31 o 
  -8   8   2       16.09       16.92      1.41 o 
  -7   8   2       32.47       32.50      1.93 o 
  -6   8   2       10.75       15.23      1.20 o 
  -5   8   2        5.47        8.91      0.74 o 
  -4   8   2      220.46      207.61      4.23 o 
  -3   8   2        3.28        2.89      0.71 o 
  -2   8   2      267.16      259.22      5.83 o 
  -1   8   2      128.11      137.52      3.50 o 
   0   8   2       56.67       50.81      1.89 o 
   1   8   2        1.63        5.54      0.89 o 
   2   8   2       29.40       37.39      1.29 o 
   3   8   2      170.10      168.15      5.17 o 
   4   8   2      160.57      150.49      3.31 o 
   5   8   2       16.37       15.74      1.06 o 
   6   8   2        2.38        2.60      0.61 o 
   7   8   2        0.58        1.89      0.66 o 
   8   8   2       16.18       13.78      1.22 o 
   9   8   2        2.52        5.40      1.10 o 
  -7   9   2        4.13        5.36      1.00 o 
  -6   9   2       54.64       50.57      2.27 o 
  -5   9   2       12.36       16.41      1.51 o 
  -4   9   2        0.00        0.76      0.92 o 
  -3   9   2       97.65       98.57      2.99 o 
  -2   9   2        8.48        3.67      0.71 o 
  -1   9   2        2.65        3.44      1.31 o 
   0   9   2       18.19       20.42      1.30 o 
   1   9   2        8.38        7.25      0.96 o 
   2   9   2      100.94      112.34      3.61 o 
   3   9   2        2.10        0.48      0.52 o 
   4   9   2        4.12        7.27      0.92 o 
   5   9   2       40.28       40.34      1.61 o 
   6   9   2        0.74        0.90      0.58 o 
   7   9   2       10.35       12.09      1.19 o 
  -6  10   2       64.41       68.08      3.74 o 
  -5  10   2        0.70        2.25      1.41 o 
  -4  10   2        1.66        3.82      1.04 o 
  -3  10   2        0.74        0.01      0.49 o 
  -2  10   2       39.09       43.49      2.03 o 
  -1  10   2        1.08        0.07      0.56 o 
   0  10   2       29.01       20.33      1.85 o 
   1  10   2      250.87      249.07      6.99 o 
   2  10   2      239.14      202.73      6.04 o 
   3  10   2        3.97        4.79      0.85 o 
   4  10   2       11.14       13.06      1.19 o 
   5  10   2       58.23       46.47      2.65 o 
   6  10   2       41.92       37.94      3.14 o 
  -3  11   2        5.47        5.37      1.20 o 
  -2  11   2       30.14       29.56      1.77 o 
  -1  11   2       26.81       25.05      1.70 o 
   0  11   2      192.76      199.84      6.85 o 
   1  11   2        7.57        6.02      1.05 o 
   2  11   2       39.29       32.98      1.93 o 
   3  11   2       30.30       28.41      1.88 o 
 -12   1   3       36.38       32.71      1.92 o 
 -11   1   3        7.09        5.65      0.92 o 
 -10   1   3        0.29        0.13      0.53 o 
  -9   1   3       28.13       27.29      1.35 o 
  -8   1   3       52.91       38.58      1.00 o 
  -7   1   3        1.41        2.10      0.36 o 
  -6   1   3       51.15       51.68      1.04 o 
  -5   1   3        0.52        5.91      0.75 o 
  -4   1   3       96.43       70.22      1.67 o 
  -3   1   3      784.11      746.55      5.92 o 
  -2   1   3     1516.99     1511.18     13.28 o 
  -1   1   3       15.24       21.31      0.93 o 
   0   1   3        7.44        5.44      0.21 o 
   1   1   3     2657.96     3051.80     48.16 o 
   2   1   3      473.80      585.21      5.74 o 
   3   1   3     1769.60     1897.90     16.69 o 
   4   1   3      444.28      473.06      5.11 o 
   5   1   3      429.15      524.27      6.31 o 
   6   1   3       75.90       78.30      1.44 o 
   7   1   3      103.97      121.21      1.87 o 
   8   1   3      321.31      300.51      4.64 o 
   9   1   3      450.86      484.81      7.76 o 
  10   1   3       45.96       39.58      1.16 o 
  11   1   3      104.09      115.15      2.87 o 
  12   1   3       17.58       16.49      1.81 o 
 -12   2   3       23.01       16.15      1.31 o 
 -11   2   3       13.19       15.78      1.24 o 
 -10   2   3       37.90       40.42      1.78 o 
  -9   2   3      258.07      257.10      4.85 o 
  -8   2   3        5.26        7.39      0.71 o 
  -7   2   3       68.48       87.59      2.27 o 
  -6   2   3       42.28       81.38      1.85 o 
  -5   2   3       39.46        8.18      0.48 o 
  -4   2   3      493.13      438.80      5.35 o 
  -3   2   3       29.95       60.40      1.21 o 
  -2   2   3        0.03        2.90      0.34 o 
  -1   2   3       25.96       10.69      0.50 o 
   0   2   3     1140.92     1008.68      8.55 o 
   1   2   3      556.91      563.93      5.13 o 
   2   2   3     2292.42     2318.73     22.59 o 
   3   2   3       20.69        7.85      0.40 o 
   4   2   3      123.87      119.35      1.39 o 
   5   2   3       46.49       52.62      0.82 o 
   6   2   3      131.53      133.49      2.09 o 
   7   2   3     1219.62     1268.02     16.87 o 
   8   2   3      287.04      268.14      4.17 o 
   9   2   3      127.42      127.35      2.51 o 
  10   2   3       24.32       22.01      0.94 o 
  11   2   3        5.41        4.79      0.56 o 
  12   2   3      124.42      119.91      5.80 o 
 -12   3   3        0.53        1.11      0.85 o 
 -11   3   3       22.41       17.09      1.26 o 
 -10   3   3       31.03       33.52      1.67 o 
  -9   3   3       57.59       69.84      2.14 o 
  -8   3   3       89.32       74.13      1.71 o 
  -7   3   3        2.10        5.98      0.60 o 
  -6   3   3       53.83       54.78      1.25 o 
  -5   3   3       10.70       11.45      0.63 o 
  -4   3   3       72.36       57.37      2.06 o 
  -3   3   3      210.54      183.90      2.54 o 
  -2   3   3      219.75      152.13      3.32 o 
  -1   3   3      852.52      835.05      8.89 o 
   0   3   3        5.38        5.22      0.91 o 
   1   3   3     1388.26     1548.47     14.81 o 
   2   3   3        1.04        5.96      0.25 o 
   3   3   3     1904.06     1885.67     19.55 o 
   4   3   3     1615.93     1662.19     20.74 o 
   5   3   3        0.15        1.28      0.35 o 
   6   3   3      721.40      732.40     10.65 o 
   7   3   3      123.58      111.98      1.97 o 
   8   3   3       60.89       61.97      1.37 o 
   9   3   3        4.37        7.33      0.93 o 
  10   3   3      445.77      487.30      9.75 o 
  11   3   3       10.25       18.36      1.28 o 
  12   3   3        2.20        1.33      1.38 o 
 -11   4   3       24.03       22.78      1.87 o 
 -10   4   3       30.80       31.03      1.22 o 
  -9   4   3        5.00        8.18      0.62 o 
  -8   4   3       22.90       17.78      0.96 o 
  -7   4   3       11.83        7.31      0.53 o 
  -6   4   3      140.34      153.35      2.75 o 
  -5   4   3      758.74      772.23     15.31 o 
  -4   4   3       30.97       20.84      0.92 o 
  -3   4   3      470.50      564.89      6.07 o 
  -2   4   3     1068.28     1152.58     14.54 o 
  -1   4   3      262.24      237.86      3.36 o 
   0   4   3     2795.26     2875.53     35.10 o 
   1   4   3       12.19       10.94      0.82 o 
   2   4   3      670.45      637.39      6.61 o 
   3   4   3      458.92      471.43      5.14 o 
   4   4   3      606.12      640.66      8.09 o 
   5   4   3      756.41      786.84      9.80 o 
   6   4   3     1720.31     1719.82     35.56 o 
   7   4   3      287.84      275.96      4.36 o 
   8   4   3       97.55      100.31      2.20 o 
   9   4   3      245.65      247.11      4.40 o 
  10   4   3       26.09       22.76      1.37 o 
  11   4   3      214.32      224.59      7.24 o 
 -11   5   3       50.99       48.35      2.66 o 
 -10   5   3        6.72        2.56      0.73 o 
  -9   5   3      124.58      123.62      3.41 o 
  -8   5   3       12.89       17.06      1.03 o 
  -7   5   3       38.08       37.32      1.23 o 
  -6   5   3      472.78      443.55     10.24 o 
  -5   5   3       83.53      104.82      1.54 o 
  -4   5   3      176.59      134.62      2.74 o 
  -3   5   3      642.52      650.53      7.43 o 
  -2   5   3        3.60       14.68      0.58 o 
  -1   5   3      834.14      685.00     17.96 o 
   0   5   3       11.44       12.92      0.39 o 
   1   5   3       12.14        3.90      0.33 o 
   2   5   3       45.23       44.45      1.56 o 
   3   5   3      733.41      657.20     10.02 o 
   4   5   3      729.32      666.30      8.65 o 
   5   5   3     1487.72     1505.36     18.96 o 
   6   5   3      222.98      226.25      3.39 o 
   7   5   3       20.61       16.69      1.08 o 
   8   5   3      456.13      464.36      8.82 o 
   9   5   3       41.07       43.49      1.92 o 
  10   5   3      355.08      360.28     11.38 o 
  11   5   3       87.21       90.71      3.71 o 
 -10   6   3       26.03       35.04      1.90 o 
  -9   6   3       52.23       54.25      2.13 o 
  -8   6   3       60.97       61.32      2.29 o 
  -7   6   3       15.88       20.71      1.20 o 
  -6   6   3       31.19       42.90      1.83 o 
  -5   6   3      481.10      532.44      8.56 o 
  -4   6   3       45.82       52.95      1.32 o 
  -3   6   3      961.84      987.85     15.15 o 
  -2   6   3      600.58      641.28     15.64 o 
  -1   6   3      528.15      541.27      8.12 o 
   0   6   3      401.29      402.08      5.74 o 
   1   6   3        6.23        2.22      0.51 o 
   2   6   3      690.87      688.57     10.32 o 
   3   6   3      112.35      112.82      2.25 o 
   4   6   3     1251.67     1290.11     21.02 o 
   5   6   3       67.57       62.31      2.33 o 
   6   6   3       61.06       62.97      1.71 o 
   7   6   3      558.34      582.85     11.40 o 
   8   6   3        0.17        0.35      0.42 o 
   9   6   3      101.60      107.74      3.29 o 
  10   6   3       10.12        9.96      1.30 o 
 -10   7   3      109.05      117.30      5.06 o 
  -9   7   3       19.06       21.47      1.57 o 
  -8   7   3      103.91      110.44      3.66 o 
  -7   7   3       36.11       29.88      1.70 o 
  -6   7   3       86.83      102.04      3.12 o 
  -5   7   3       45.92       43.94      1.44 o 
  -4   7   3      348.98      356.62      8.62 o 
  -3   7   3      204.25      206.21      3.91 o 
  -2   7   3      438.05      456.20      7.79 o 
  -1   7   3      191.78      189.91      3.50 o 
   0   7   3       39.62       39.92      1.22 o 
   1   7   3      700.38      674.23     12.19 o 
   2   7   3      128.81      116.71      2.95 o 
   3   7   3      959.73      968.21     16.36 o 
   4   7   3        4.77        4.07      0.53 o 
   5   7   3       17.21       22.69      1.02 o 
   6   7   3      472.37      501.97     10.17 o 
   7   7   3       18.83       20.35      0.99 o 
   8   7   3      316.38      335.81      8.62 o 
   9   7   3        1.21        1.69      0.93 o 
  -9   8   3      143.40      151.19      5.55 o 
  -8   8   3       39.03       49.26      2.55 o 
  -7   8   3      354.81      372.99     10.41 o 
  -6   8   3        3.51        5.78      1.21 o 
  -5   8   3       88.34       99.09      2.96 o 
  -4   8   3       35.56       33.02      1.26 o 
  -3   8   3      260.79      273.74      6.43 o 
  -2   8   3        0.53        2.11      0.59 o 
  -1   8   3      130.50      130.68      3.50 o 
   0   8   3      110.66      114.56      3.11 o 
   1   8   3       73.99       66.46      2.54 o 
   2   8   3      503.70      498.61      9.20 o 
   3   8   3      115.94      113.10      2.57 o 
   4   8   3       36.87       33.02      1.33 o 
   5   8   3       93.39       99.66      2.58 o 
   6   8   3       24.04       19.33      1.16 o 
   7   8   3       61.35       57.04      1.98 o 
   8   8   3       38.49       37.35      2.66 o 
  -7   9   3        3.69        2.18      0.99 o 
  -6   9   3      136.44      146.19      4.74 o 
  -5   9   3        9.71        7.64      1.34 o 
  -4   9   3      181.04      195.91      6.32 o 
  -3   9   3        9.06       18.55      1.24 o 
  -2   9   3      158.75      151.85      4.28 o 
  -1   9   3      310.07      310.46      7.61 o 
   0   9   3       72.11       68.67      2.56 o 
   1   9   3      892.69      899.03     36.35 o 
   2   9   3        5.03        5.25      0.88 o 
   3   9   3       20.91       15.66      1.17 o 
   4   9   3      152.80      135.57      4.18 o 
   5   9   3       64.92       72.42      2.16 o 
   6   9   3       98.34       97.71      2.87 o 
   7   9   3       11.68       18.67      2.35 o 
  -5  10   3      117.41      112.45      5.19 o 
  -4  10   3       45.90       43.59      2.76 o 
  -3  10   3        5.45       11.99      1.10 o 
  -2  10   3        3.44        8.08      1.30 o 
  -1  10   3       72.15       66.95      2.64 o 
   0  10   3       70.81       72.36      2.97 o 
   1  10   3      191.24      184.15      5.66 o 
   2  10   3        1.34        1.52      0.67 o 
   3  10   3        6.90        7.06      0.98 o 
   4  10   3       25.98       27.22      1.69 o 
   5  10   3        6.86        7.79      1.07 o 
  -2  11   3        1.38        1.39      0.89 o 
  -1  11   3      114.88      115.21      4.24 o 
   0  11   3       23.98       25.54      1.74 o 
   1  11   3        1.02       -0.38      0.74 o 
   2  11   3       11.71       14.82      1.35 o 
 -12   0   4       16.28       27.82      2.62 o 
 -11   0   4       83.75       74.93      3.94 o 
 -10   0   4      258.71      246.24      9.38 o 
  -9   0   4        5.34        7.14      1.28 o 
  -8   0   4     1324.98     1415.67     40.20 o 
  -7   0   4      397.74      365.07     10.09 o 
  -6   0   4      189.40      263.85      3.60 o 
  -5   0   4      390.46      560.21      7.53 o 
  -4   0   4      730.11      589.41     14.65 o 
  -3   0   4      195.74      222.18     14.31 o 
  -2   0   4      621.41      701.17     60.10 o 
  -1   0   4     1095.96     1047.92     12.75 o 
   0   0   4      185.57      198.42      9.94 o 
   1   0   4      656.01      837.17      9.62 o 
   2   0   4        1.23        1.02      0.29 o 
   3   0   4     1519.46     1452.30     23.44 o 
   4   0   4      267.14      497.17      6.71 o 
   5   0   4      403.36      319.60      5.08 o 
   6   0   4        0.18        4.37      1.13 o 
   7   0   4       56.82       61.57      3.00 o 
   8   0   4      546.11      587.68     16.85 o 
   9   0   4       73.20       67.48      2.04 o 
  10   0   4       65.80       65.46      2.53 o 
  11   0   4      113.91      117.09     10.22 o 
  12   0   4       27.02       21.90      2.81 o 
 -12   1   4      114.62      119.67      4.46 o 
 -11   1   4      145.65      151.73      4.96 o 
 -10   1   4       40.11       38.04      1.77 o 
  -9   1   4      587.49      561.17     12.29 o 
  -8   1   4       33.23       37.19      1.55 o 
  -7   1   4      762.71      738.37     12.09 o 
  -6   1   4      365.31      375.01      5.23 o 
  -5   1   4      220.65      176.67      2.75 o 
  -4   1   4      168.33      104.90      2.19 o 
  -3   1   4        9.37        2.08      0.24 o 
  -2   1   4      504.39      460.34      8.87 o 
  -1   1   4     3656.13     3790.88     41.94 o 
   0   1   4     2869.02     2812.05     33.92 o 
   1   1   4        8.55        2.58      0.18 o 
   2   1   4      800.18     1052.70     10.87 o 
   3   1   4       33.87       38.42      0.99 o 
   4   1   4        0.34        0.79      0.33 o 
   5   1   4        1.56        2.92      0.47 o 
   6   1   4        3.96        6.68      0.39 o 
   7   1   4      492.79      498.93      7.52 o 
   8   1   4        0.35        1.74      0.38 o 
   9   1   4      209.22      184.47      6.94 o 
  10   1   4       10.31       12.19      0.68 o 
  11   1   4       73.34       75.48      2.86 o 
  12   1   4      167.73      187.28      7.50 o 
 -12   2   4       99.51       93.42      3.50 o 
 -11   2   4       19.85       19.23      1.60 o 
 -10   2   4      195.58      188.16      5.08 o 
  -9   2   4        1.43        1.00      0.63 o 
  -8   2   4      243.11      252.38      4.55 o 
  -7   2   4      159.21      155.65      3.07 o 
  -6   2   4      274.95      289.86      4.50 o 
  -5   2   4        1.93        1.61      0.34 o 
  -4   2   4      132.53      120.47      1.70 o 
  -3   2   4     1040.58     1028.83     17.89 o 
  -2   2   4      142.90      141.67      1.50 o 
  -1   2   4        0.19        5.03      0.47 o 
   0   2   4      405.86      371.91      5.56 o 
   1   2   4      124.74      128.05      1.34 o 
   2   2   4      949.63     1020.71     10.00 o 
   3   2   4       31.82       18.09      0.80 o 
   4   2   4      506.65      527.98      9.46 o 
   5   2   4      392.17      438.08      5.67 o 
   6   2   4       79.59       78.46      1.32 o 
   7   2   4       30.13       26.39      0.75 o 
   8   2   4      111.48      104.71      2.31 o 
   9   2   4      106.19      104.29      2.48 o 
  10   2   4      148.28      152.19      4.63 o 
  11   2   4       17.43       18.26      1.46 o 
  12   2   4       12.57       11.18      2.31 o 
 -12   3   4       28.38       24.84      2.09 o 
 -11   3   4      122.93      122.24      4.02 o 
 -10   3   4       15.47        7.82      1.00 o 
  -9   3   4      102.33       95.42      2.30 o 
  -8   3   4        8.49        8.14      1.00 o 
  -7   3   4      361.54      388.22      6.56 o 
  -6   3   4       43.78       63.37      1.46 o 
  -5   3   4      529.32      535.36      9.38 o 
  -4   3   4     1702.30     1954.71     19.02 o 
  -3   3   4        2.88        0.75      0.16 o 
  -2   3   4     1391.81     1381.43     14.58 o 
  -1   3   4      567.72      674.53      7.95 o 
   0   3   4       64.65       31.42      0.66 o 
   1   3   4       18.26       24.03      0.53 o 
   2   3   4      101.33      212.26      2.86 o 
   3   3   4        0.08        2.23      0.33 o 
   4   3   4      190.79      166.11      2.09 o 
   5   3   4      327.54      299.60      3.88 o 
   6   3   4      677.18      712.98      9.55 o 
   7   3   4       53.32       58.53      1.26 o 
   8   3   4       12.12       17.22      0.85 o 
   9   3   4      192.71      183.01      3.78 o 
  10   3   4       83.79       86.98      2.46 o 
  11   3   4      173.79      149.96      6.26 o 
 -11   4   4        0.90        1.83      0.94 o 
 -10   4   4       87.62       87.78      3.60 o 
  -9   4   4        3.88        5.26      1.61 o 
  -8   4   4        6.67       10.02      0.95 o 
  -7   4   4        7.40        8.65      0.75 o 
  -6   4   4        1.26        0.35      0.35 o 
  -5   4   4      212.52      156.21      3.85 o 
  -4   4   4       83.87      118.30      1.54 o 
  -3   4   4       28.67       18.60      0.46 o 
  -2   4   4       64.50       45.06      0.78 o 
  -1   4   4      206.64      187.87      3.54 o 
   0   4   4      184.65      236.47      3.05 o 
   1   4   4       51.61       57.95      0.93 o 
   2   4   4      226.28      218.21      2.62 o 
   3   4   4      309.96      352.68      4.26 o 
   4   4   4       49.12       53.94      1.18 o 
   5   4   4      313.13      296.84      4.14 o 
   6   4   4      338.71      320.46      6.51 o 
   7   4   4        6.15        6.80      0.59 o 
   8   4   4       36.37       31.04      1.16 o 
   9   4   4       40.93       31.59      1.01 o 
  10   4   4       16.80       20.30      1.51 o 
  11   4   4       38.91       36.18      2.68 o 
 -11   5   4       56.10       53.40      3.03 o 
 -10   5   4        0.60        0.32      0.68 o 
  -9   5   4       65.47       62.41      2.22 o 
  -8   5   4        5.35        7.24      0.82 o 
  -7   5   4        0.30        1.70      0.43 o 
  -6   5   4      151.16      153.43      2.99 o 
  -5   5   4       15.13       20.58      0.81 o 
  -4   5   4      221.00      232.16      4.68 o 
  -3   5   4        0.61        1.40      0.36 o 
  -2   5   4      959.29      870.90     13.02 o 
  -1   5   4      252.12      228.96      3.40 o 
   0   5   4        0.17        1.14      0.51 o 
   1   5   4       64.33       76.34      1.21 o 
   2   5   4      243.02      195.37      2.66 o 
   3   5   4      173.75      157.48      2.22 o 
   4   5   4      464.79      442.77      5.97 o 
   5   5   4       88.20       73.28      1.58 o 
   6   5   4        0.49        0.82      0.64 o 
   7   5   4      327.81      295.40     15.44 o 
   8   5   4       40.67       41.29      1.40 o 
   9   5   4       74.35       74.43      2.48 o 
  10   5   4        8.33        7.96      1.25 o 
 -10   6   4        6.58        7.39      1.25 o 
  -9   6   4       14.55       14.85      1.22 o 
  -8   6   4       18.77       14.30      1.19 o 
  -7   6   4       13.58       10.69      0.92 o 
  -6   6   4       49.87       55.74      2.00 o 
  -5   6   4       63.49       50.92      1.81 o 
  -4   6   4      235.05      213.33      4.23 o 
  -3   6   4       10.20       13.29      0.73 o 
  -2   6   4        4.59        7.02      1.07 o 
  -1   6   4       37.39       37.81      0.85 o 
   0   6   4      101.64      125.84      2.52 o 
   1   6   4      355.54      302.38      9.60 o 
   2   6   4      132.36      130.12      2.03 o 
   3   6   4        5.75       10.11      0.72 o 
   4   6   4        7.36        8.72      1.00 o 
   5   6   4        2.43        3.39      0.49 o 
   6   6   4        1.08        1.63      0.48 o 
   7   6   4        2.34        1.03      0.49 o 
   8   6   4       60.26       51.37      2.02 o 
   9   6   4       64.39       57.61      3.06 o 
  10   6   4       25.51       24.69      1.91 o 
  -9   7   4        2.20        3.99      0.86 o 
  -8   7   4      170.79      156.04      4.80 o 
  -7   7   4        0.26        0.28      0.61 o 
  -6   7   4       20.19       23.27      1.47 o 
  -5   7   4      142.61      136.15      3.91 o 
  -4   7   4        1.41        3.62      0.74 o 
  -3   7   4        3.23        8.81      1.18 o 
  -2   7   4       14.39       16.70      0.99 o 
  -1   7   4       79.71       71.44      1.75 o 
   0   7   4      106.57      107.90      1.88 o 
   1   7   4        3.56        5.47      0.70 o 
   2   7   4      389.68      368.29      7.05 o 
   3   7   4       10.66       15.20      0.91 o 
   4   7   4        5.91        4.51      1.02 o 
   5   7   4      168.06      155.49      3.38 o 
   6   7   4        3.33        5.06      0.62 o 
   7   7   4       26.09       20.02      1.12 o 
   8   7   4        0.09        0.11      0.59 o 
   9   7   4       66.55       69.92      3.14 o 
  -8   8   4        6.70        4.91      0.98 o 
  -7   8   4        0.69        1.01      0.88 o 
  -6   8   4        1.40        0.83      0.69 o 
  -5   8   4       12.79       14.70      2.40 o 
  -4   8   4       38.44       29.82      1.17 o 
  -3   8   4      137.54      125.82      7.68 o 
  -2   8   4       73.41       62.05      1.84 o 
  -1   8   4        0.32        1.65      0.88 o 
   0   8   4        9.26       11.46      1.04 o 
   1   8   4       10.81       14.91      1.11 o 
   2   8   4       12.17       13.86      1.10 o 
   3   8   4       50.22       50.37      1.56 o 
   4   8   4        9.89        9.93      0.78 o 
   5   8   4       11.80       10.44      0.92 o 
   6   8   4        7.61        5.43      0.69 o 
   7   8   4       13.42       10.45      1.09 o 
   8   8   4        3.25        2.77      0.93 o 
  -7   9   4       23.54       19.88      2.89 o 
  -6   9   4        8.08        8.89      1.64 o 
  -5   9   4        1.70        3.77      1.03 o 
  -4   9   4        5.71        9.28      1.97 o 
  -3   9   4       34.86       23.31      1.33 o 
  -2   9   4       23.87       28.56      1.41 o 
  -1   9   4       49.34       44.97      2.12 o 
   0   9   4       10.35        7.30      0.97 o 
   1   9   4        4.45        4.92      0.93 o 
   2   9   4       75.10       61.02      2.32 o 
   3   9   4        3.36        3.03      0.98 o 
   4   9   4        7.80        8.74      1.00 o 
   5   9   4       14.67        9.82      0.99 o 
   6   9   4        2.97        2.09      0.98 o 
   7   9   4        0.06        1.57      1.61 o 
  -5  10   4       31.99       28.99      2.39 o 
  -4  10   4       15.61       10.06      1.36 o 
  -3  10   4       12.46        9.28      1.22 o 
  -2  10   4        3.95        4.13      0.84 o 
  -1  10   4       60.79       53.79      2.33 o 
   0  10   4       23.40       21.85      1.59 o 
   1  10   4       57.26       51.13      2.32 o 
   2  10   4       10.25        8.34      1.27 o 
   3  10   4        4.13        2.79      0.73 o 
   4  10   4        2.85        3.63      0.96 o 
   5  10   4        0.51       -0.29      0.73 o 
  -1  11   4        0.95        4.07      0.88 o 
   0  11   4      131.27      114.13      4.48 o 
 -12   1   5        2.03        1.43      0.76 o 
 -11   1   5       43.93       49.47      2.52 o 
 -10   1   5       67.51       65.26      3.18 o 
  -9   1   5        7.91       11.66      0.98 o 
  -8   1   5        1.62        4.23      0.64 o 
  -7   1   5      740.82      756.28     14.40 o 
  -6   1   5        5.07        0.62      0.45 o 
  -5   1   5        0.16        1.08      0.52 o 
  -4   1   5        1.45        0.20      0.24 o 
  -3   1   5      489.38      741.29      8.41 o 
  -2   1   5      395.69      351.29      6.97 o 
  -1   1   5      610.87      714.36      6.95 o 
   0   1   5      843.23      957.10     12.75 o 
   1   1   5      665.00      692.67      9.28 o 
   2   1   5      585.80      551.02      7.79 o 
   3   1   5      244.08      386.50      6.14 o 
   4   1   5       27.20       40.76      0.52 o 
   5   1   5       93.03       94.51      1.24 o 
   6   1   5       49.33       57.73      0.97 o 
   7   1   5       19.53       15.55      0.57 o 
   8   1   5       53.85       43.90      1.06 o 
   9   1   5       40.25       40.33      1.65 o 
  10   1   5       14.16       13.89      1.44 o 
  11   1   5        0.08        0.08      0.58 o 
 -12   2   5        5.52       10.48      1.33 o 
 -11   2   5       11.77       20.70      1.54 o 
 -10   2   5       25.31       19.57      1.27 o 
  -9   2   5        1.19        3.49      0.91 o 
  -8   2   5       48.41       40.93      1.25 o 
  -7   2   5      115.73      115.09      2.37 o 
  -6   2   5      649.16      605.33      9.44 o 
  -5   2   5      145.29      206.60      3.78 o 
  -4   2   5       25.24       49.31      1.10 o 
  -3   2   5      262.10      308.86      3.42 o 
  -2   2   5      892.18      984.02     12.54 o 
  -1   2   5      815.93     1019.58     10.58 o 
   0   2   5     2809.91     2910.04     33.24 o 
   1   2   5     2138.14     2350.23     22.77 o 
   2   2   5       32.86       31.26      0.67 o 
   3   2   5      575.02      658.91      5.97 o 
   4   2   5        3.99        1.18      0.39 o 
   5   2   5      394.07      303.10      4.09 o 
   6   2   5      215.06      178.65      4.91 o 
   7   2   5       18.25       25.72      0.82 o 
   8   2   5        4.75        5.76      0.55 o 
   9   2   5       54.26       49.55      1.53 o 
  10   2   5        0.14       -0.14      0.44 o 
  11   2   5       33.66       31.60      1.88 o 
 -11   3   5       72.64       87.46      3.37 o 
 -10   3   5       63.37       61.14      2.50 o 
  -9   3   5       17.06       11.64      1.05 o 
  -8   3   5      414.62      442.97      9.87 o 
  -7   3   5      262.42      253.95      5.45 o 
  -6   3   5        4.48        2.70      0.38 o 
  -5   3   5      140.42      109.54      2.00 o 
  -4   3   5       26.02        5.99      0.32 o 
  -3   3   5      936.99      806.86      9.33 o 
  -2   3   5        1.40        1.97      0.44 o 
  -1   3   5      256.70      244.94      3.40 o 
   0   3   5      449.16      473.81      5.30 o 
   1   3   5     2939.26     3314.78     37.37 o 
   2   3   5      757.82      667.09     15.09 o 
   3   3   5        4.20       11.98      0.36 o 
   4   3   5      789.06      818.33     10.30 o 
   5   3   5        0.47        0.48      0.51 o 
   6   3   5       19.25       21.30      1.20 o 
   7   3   5        1.57        3.15      0.56 o 
   8   3   5      390.66      391.24      7.33 o 
   9   3   5       51.23       60.66      1.76 o 
  10   3   5        6.82        5.36      0.76 o 
  11   3   5       11.80       10.97      2.54 o 
 -11   4   5       32.73       38.01      2.58 o 
 -10   4   5      111.07      113.80      4.81 o 
  -9   4   5       80.77       82.23      2.30 o 
  -8   4   5       15.01       11.49      0.91 o 
  -7   4   5      145.54      150.55      3.13 o 
  -6   4   5       99.14       95.57      2.11 o 
  -5   4   5       26.30       33.32      1.09 o 
  -4   4   5     2105.43     2076.19     25.18 o 
  -3   4   5        7.27        6.46      0.41 o 
  -2   4   5      747.25      687.17     18.13 o 
  -1   4   5      449.76      445.50      5.46 o 
   0   4   5      412.97      367.47      4.59 o 
   1   4   5     1326.44     1246.50     23.06 o 
   2   4   5      246.07      294.10      3.75 o 
   3   4   5      383.70      402.43      5.06 o 
   4   4   5      256.57      255.96      3.44 o 
   5   4   5     1403.76     1510.86     20.37 o 
   6   4   5       89.20       92.90      1.74 o 
   7   4   5      289.25      278.34      4.64 o 
   8   4   5      159.35      156.58      3.48 o 
   9   4   5       27.29       26.05      1.15 o 
  10   4   5       39.37       27.74      6.72 o 
  11   4   5        0.69       -0.02      0.92 o 
 -11   5   5        5.21        4.15      1.15 o 
 -10   5   5      137.87      156.15      5.92 o 
  -9   5   5        9.71       10.28      1.54 o 
  -8   5   5      290.28      304.42      7.83 o 
  -7   5   5        0.74        0.39      0.42 o 
  -6   5   5      205.48      199.94      4.00 o 
  -5   5   5      457.20      457.33      7.73 o 
  -4   5   5      344.26      351.21      5.80 o 
  -3   5   5     2339.15     2504.65     33.66 o 
  -2   5   5       41.43       63.74      1.38 o 
  -1   5   5     1429.18     1486.10     21.80 o 
   0   5   5      342.49      357.78      5.37 o 
   1   5   5       79.87       80.58      2.15 o 
   2   5   5     1371.55     1545.83     20.34 o 
   3   5   5      113.06      101.22      1.67 o 
   4   5   5      306.58      308.59      4.91 o 
   5   5   5       17.68       18.24      0.68 o 
   6   5   5      324.37      344.10      5.38 o 
   7   5   5        8.64        6.87      0.75 o 
   8   5   5       68.67       84.18      2.64 o 
   9   5   5       87.41      110.44      3.35 o 
  10   5   5        2.42       -0.32      1.40 o 
 -10   6   5        5.74        6.40      1.67 o 
  -9   6   5       75.46       80.75      2.92 o 
  -8   6   5       12.83       13.12      1.20 o 
  -7   6   5       27.64       34.44      1.64 o 
  -6   6   5      234.09      255.66      6.32 o 
  -5   6   5      195.00      171.98      4.41 o 
  -4   6   5      445.44      425.23      9.23 o 
  -3   6   5       95.78       94.09      1.80 o 
  -2   6   5      964.74      919.58     13.01 o 
  -1   6   5       87.18       68.16      1.58 o 
   0   6   5      151.20      138.20      2.72 o 
   1   6   5      173.69      164.13      2.63 o 
   2   6   5       29.01       30.86      0.82 o 
   3   6   5      583.82      594.80      9.27 o 
   4   6   5       70.11       73.71      1.84 o 
   5   6   5      613.08      658.81     13.82 o 
   6   6   5       41.97       49.26      2.14 o 
   7   6   5      212.62      215.77      5.56 o 
   8   6   5       91.40       92.40      3.06 o 
   9   6   5        0.04        2.00      1.47 o 
  -9   7   5        0.15       -0.02      0.61 o 
  -8   7   5      119.03      132.20      4.45 o 
  -7   7   5      175.20      184.00      6.56 o 
  -6   7   5      298.26      304.42      7.96 o 
  -5   7   5      248.13      261.32      7.51 o 
  -4   7   5       35.43       34.33      1.23 o 
  -3   7   5      339.45      370.43      6.92 o 
  -2   7   5        2.93        6.91      1.10 o 
  -1   7   5      580.80      558.37      9.10 o 
   0   7   5       73.24       77.76      1.57 o 
   1   7   5      331.80      324.82      7.04 o 
   2   7   5      119.28      114.06      4.32 o 
   3   7   5        4.72        4.77      0.57 o 
   4   7   5      617.52      640.16     12.10 o 
   5   7   5       15.01       12.43      0.78 o 
   6   7   5      153.98      162.27      4.39 o 
   7   7   5       78.67       80.27      2.74 o 
   8   7   5       51.47       49.99      2.16 o 
   9   7   5       54.98       54.05      3.46 o 
  -8   8   5       40.99       52.32      2.62 o 
  -7   8   5      157.02      145.94      5.20 o 
  -6   8   5       39.51       44.11      2.17 o 
  -5   8   5       64.45       62.92      2.57 o 
  -4   8   5      132.49      130.50      3.84 o 
  -3   8   5       59.58       57.99      1.78 o 
  -2   8   5      115.63      110.65      2.86 o 
  -1   8   5       88.20       86.20      2.85 o 
   0   8   5      303.08      306.62      7.26 o 
   1   8   5      150.67      140.84      3.11 o 
   2   8   5       23.41       24.14      1.21 o 
   3   8   5      206.36      222.13      4.80 o 
   4   8   5      133.44      134.43      3.18 o 
   5   8   5       33.59       35.52      1.41 o 
   6   8   5       22.41       22.58      1.32 o 
   7   8   5        0.30        3.33      0.82 o 
  -6   9   5       31.88       45.59      2.88 o 
  -5   9   5      138.01      163.87      6.37 o 
  -4   9   5        8.57        9.11      1.34 o 
  -3   9   5       35.95       36.93      1.56 o 
  -2   9   5        4.87        7.19      0.88 o 
  -1   9   5       70.34       90.92      3.22 o 
   0   9   5       34.09       44.04      1.90 o 
   1   9   5      143.00      132.29      4.10 o 
   2   9   5       64.51       63.28      2.36 o 
   3   9   5      113.38      101.02      4.27 o 
   4   9   5       40.85       45.15      2.03 o 
   5   9   5       13.80       12.26      1.38 o 
   6   9   5      140.94      140.11      5.31 o 
  -4  10   5        1.37        1.30      0.93 o 
  -3  10   5        8.55        9.46      1.28 o 
  -2  10   5       20.03       23.27      2.01 o 
  -1  10   5        5.87        4.72      0.89 o 
   0  10   5        4.70        3.99      0.89 o 
   1  10   5       62.81       56.54      2.43 o 
   2  10   5       14.91       17.86      1.40 o 
   3  10   5       22.17       26.44      1.99 o 
   4  10   5       21.32       26.75      2.07 o 
 -12   0   6       68.09       59.81      3.88 o 
 -11   0   6        0.44        0.38      1.45 o 
 -10   0   6      118.19      127.09      6.68 o 
  -9   0   6       12.12        9.98      1.31 o 
  -8   0   6      297.63      347.29     11.19 o 
  -7   0   6     1062.07     1077.50     31.11 o 
  -6   0   6      350.73      351.31      9.54 o 
  -5   0   6        0.13        0.29      0.28 o 
  -4   0   6       45.94       79.45      3.90 o 
  -3   0   6       26.49       34.23      2.68 o 
  -2   0   6      608.65      582.13     16.54 o 
  -1   0   6      188.45      330.95     11.49 o 
   0   0   6       71.55       97.43      3.20 o 
   1   0   6     1342.72     1324.81     16.23 o 
   2   0   6     2404.87     2564.54     57.64 o 
   3   0   6      547.08      506.29     11.68 o 
   4   0   6     1344.64     1423.88     49.03 o 
   5   0   6      669.60      733.24     18.36 o 
   6   0   6      140.12      104.95      3.54 o 
   7   0   6      648.15      599.76     16.89 o 
   8   0   6       27.54       30.23      2.07 o 
   9   0   6      492.68      497.66     15.80 o 
  10   0   6        2.13        2.52      0.99 o 
  11   0   6      170.84      169.34      6.97 o 
 -12   1   6        3.47        2.83      0.92 o 
 -11   1   6      245.61      230.43      7.02 o 
 -10   1   6       12.69       10.33      1.05 o 
  -9   1   6      153.59      149.76      4.22 o 
  -8   1   6      222.04      224.41      5.40 o 
  -7   1   6      100.84      103.42      2.94 o 
  -6   1   6      808.62      879.51     13.44 o 
  -5   1   6       40.92       27.69      0.93 o 
  -4   1   6      105.70      110.67      2.01 o 
  -3   1   6      494.39      404.63      8.51 o 
  -2   1   6      368.24      263.31      6.97 o 
  -1   1   6       34.23       48.13      0.96 o 
   0   1   6     1166.55     1147.79     16.66 o 
   1   1   6       38.01       15.93      0.66 o 
   2   1   6      121.46      155.03      1.95 o 
   3   1   6      106.49      100.49      3.00 o 
   4   1   6       45.67       49.00      0.92 o 
   5   1   6      531.89      516.20      7.26 o 
   6   1   6      145.47      140.53      2.48 o 
   7   1   6      141.19      131.07      2.60 o 
   8   1   6      231.89      231.88      5.29 o 
   9   1   6       91.38       76.91      2.51 o 
  10   1   6      337.78      339.26      8.35 o 
  11   1   6        4.46        6.27      0.87 o 
 -11   2   6       18.03       16.07      1.41 o 
 -10   2   6        1.14        2.04      0.72 o 
  -9   2   6      325.98      348.01      8.76 o 
  -8   2   6      202.46      200.41      5.17 o 
  -7   2   6       42.76       42.97      1.30 o 
  -6   2   6      111.91      110.97      2.19 o 
  -5   2   6      465.91      459.90      8.37 o 
  -4   2   6       17.81       25.99      0.79 o 
  -3   2   6      320.09      319.18      4.34 o 
  -2   2   6      200.88      155.04      3.17 o 
  -1   2   6      150.86      160.69      1.99 o 
   0   2   6       85.80       93.82      1.31 o 
   1   2   6       82.29       79.70      1.21 o 
   2   2   6      829.09      745.54      9.89 o 
   3   2   6        7.85       20.81      1.41 o 
   4   2   6      465.62      470.46      6.73 o 
   5   2   6      210.20      193.56      3.24 o 
   6   2   6      448.16      429.47      7.02 o 
   7   2   6      421.84      418.69      7.41 o 
   8   2   6       87.96       85.65      2.11 o 
   9   2   6      360.41      370.27      8.84 o 
  10   2   6        1.67        1.31      0.70 o 
  11   2   6      125.55      115.27      4.79 o 
 -11   3   6        0.02        0.93      0.85 o 
 -10   3   6      288.93      304.77      8.81 o 
  -9   3   6      117.42      125.58      3.94 o 
  -8   3   6        4.09        2.41      0.70 o 
  -7   3   6      120.38      121.27      3.32 o 
  -6   3   6      117.02      117.11      3.62 o 
  -5   3   6       21.43       20.67      0.86 o 
  -4   3   6     1099.39     1109.01     13.69 o 
  -3   3   6      299.14      335.31      5.40 o 
  -2   3   6     1170.48     1282.11     20.02 o 
  -1   3   6        6.77        5.69      0.31 o 
   0   3   6      113.50      124.61      1.79 o 
   1   3   6      699.20      744.68      9.63 o 
   2   3   6      145.60      147.09      1.91 o 
   3   3   6      357.05      382.27      6.58 o 
   4   3   6       14.50        7.15      1.19 o 
   5   3   6      421.09      366.35      9.34 o 
   6   3   6      121.67      128.57      3.17 o 
   7   3   6      177.54      166.36      4.00 o 
   8   3   6      113.57      114.53      3.02 o 
   9   3   6        2.24        3.92      0.69 o 
  10   3   6       49.04       50.99      2.07 o 
  11   3   6       21.37       25.58      2.68 o 
 -11   4   6      111.38      104.75      4.68 o 
 -10   4   6       61.99       53.15      3.17 o 
  -9   4   6       23.41       20.85      1.31 o 
  -8   4   6        0.23        0.51      0.55 o 
  -7   4   6       64.40       62.50      1.67 o 
  -6   4   6        8.38        8.41      0.65 o 
  -5   4   6       15.24       20.78      0.91 o 
  -4   4   6      332.88      353.02      4.90 o 
  -3   4   6      509.16      493.98      7.27 o 
  -2   4   6       91.80      108.85      2.00 o 
  -1   4   6       18.28        3.26      0.33 o 
   0   4   6      117.28       67.63      1.19 o 
   1   4   6       31.75       43.91      0.86 o 
   2   4   6       55.68       33.02      0.72 o 
   3   4   6       55.65       58.17      1.01 o 
   4   4   6      381.29      336.12      5.70 o 
   5   4   6        0.42        2.28      0.46 o 
   6   4   6      306.23      299.00      5.58 o 
   7   4   6       89.15       84.77      2.18 o 
   8   4   6       51.88       44.37      1.44 o 
   9   4   6       85.01       72.65      2.98 o 
  10   4   6       15.80       14.29      1.83 o 
 -10   5   6        0.25        1.74      1.21 o 
  -9   5   6       15.96       12.60      1.41 o 
  -8   5   6       51.39       57.64      2.23 o 
  -7   5   6        8.23        5.80      0.59 o 
  -6   5   6      174.24      176.07      3.69 o 
  -5   5   6      118.03      115.72      2.62 o 
  -4   5   6       31.08       28.84      0.85 o 
  -3   5   6      545.27      519.00     13.83 o 
  -2   5   6      192.81      201.04      3.12 o 
  -1   5   6       51.67       57.62      1.18 o 
   0   5   6      260.49      245.18      3.66 o 
   1   5   6        2.01        3.09      0.52 o 
   2   5   6       57.06       42.40      2.40 o 
   3   5   6      472.93      434.05      6.10 o 
   4   5   6        2.04        2.17      0.43 o 
   5   5   6      251.73      240.67      5.05 o 
   6   5   6        0.06       -0.27      0.36 o 
   7   5   6       77.04       74.49      2.44 o 
   8   5   6       27.51       26.09      1.46 o 
   9   5   6        2.26        4.65      1.78 o 
  10   5   6       23.28       17.83      1.99 o 
  -9   6   6        2.15        2.80      0.95 o 
  -8   6   6       14.85       12.72      2.00 o 
  -7   6   6      115.44      124.18      3.87 o 
  -6   6   6       12.44       10.66      0.99 o 
  -5   6   6        5.20        8.65      0.91 o 
  -4   6   6       95.47       98.91      2.78 o 
  -3   6   6      134.35      122.13      3.34 o 
  -2   6   6       15.97       18.70      0.93 o 
  -1   6   6      704.67      712.56     12.09 o 
   0   6   6      150.15      135.94      2.59 o 
   1   6   6       52.57       55.01      1.20 o 
   2   6   6       52.81       45.93      1.08 o 
   3   6   6        5.42        6.26      0.44 o 
   4   6   6       98.73       94.78      2.22 o 
   5   6   6        4.01        5.61      0.81 o 
   6   6   6        1.66        1.94      0.63 o 
   7   6   6        1.75        6.01      0.81 o 
   8   6   6        4.24        3.60      0.72 o 
   9   6   6        5.88        7.44      1.37 o 
  -9   7   6        0.34       -0.19      0.78 o 
  -8   7   6       60.84       57.68      2.62 o 
  -7   7   6       23.25       26.43      1.71 o 
  -6   7   6       74.53       76.50      3.02 o 
  -5   7   6       76.80       59.86      2.41 o 
  -4   7   6       87.20      106.13      3.34 o 
  -3   7   6       42.69       52.26      2.42 o 
  -2   7   6      217.24      218.37      6.92 o 
  -1   7   6       57.84       68.16      1.87 o 
   0   7   6       25.78       22.69      0.96 o 
   1   7   6        2.64        5.03      0.56 o 
   2   7   6      184.57      151.93      3.73 o 
   3   7   6       24.89       21.34      1.08 o 
   4   7   6        0.01        0.36      0.42 o 
   5   7   6       13.88        8.36      1.07 o 
   6   7   6        6.56       10.87      1.03 o 
   7   7   6        7.71        6.78      0.89 o 
   8   7   6        7.62        7.81      1.13 o 
  -7   8   6        0.60        0.88      0.76 o 
  -6   8   6       22.28       22.07      1.69 o 
  -5   8   6        6.74        3.20      0.84 o 
  -4   8   6        0.03        0.72      0.62 o 
  -3   8   6        5.34        6.27      0.65 o 
  -2   8   6      274.58      271.32     10.39 o 
  -1   8   6        6.32        4.30      0.69 o 
   0   8   6       83.65       98.82      2.96 o 
   1   8   6       20.90       14.27      1.06 o 
   2   8   6        1.13        0.48      0.44 o 
   3   8   6       18.52       16.60      1.03 o 
   4   8   6       54.54       57.20      2.30 o 
   5   8   6        0.51        1.89      1.04 o 
   6   8   6       19.26       25.26      1.92 o 
   7   8   6        0.07       -0.21      0.70 o 
  -6   9   6       34.49       27.71      2.32 o 
  -5   9   6        6.33        8.82      1.50 o 
  -4   9   6        0.05        0.44      0.99 o 
  -3   9   6        5.14       12.33      1.43 o 
  -2   9   6        6.54        7.18      0.84 o 
  -1   9   6       30.76       28.39      1.57 o 
   0   9   6       63.84       66.50      2.48 o 
   1   9   6        8.38        8.19      1.52 o 
   2   9   6        3.03        2.65      0.71 o 
   3   9   6        0.01        1.58      1.53 o 
   4   9   6        4.33        4.33      1.40 o 
   5   9   6       41.83       45.57      2.82 o 
  -3  10   6       28.26       21.89      1.97 o 
  -2  10   6        0.69        1.04      0.79 o 
  -1  10   6        2.29        2.25      0.82 o 
   0  10   6      209.13      189.43      5.95 o 
   1  10   6       85.44       83.85      3.99 o 
   2  10   6       71.88       62.26      4.09 o 
   3  10   6        6.89        7.20      1.25 o 
 -11   1   7       21.36       23.53      1.75 o 
 -10   1   7      106.06      104.94      3.83 o 
  -9   1   7       11.44       10.36      0.99 o 
  -8   1   7       74.78       73.20      2.66 o 
  -7   1   7      580.45      598.57     13.03 o 
  -6   1   7       37.06       36.47      1.09 o 
  -5   1   7       74.52       69.49      1.74 o 
  -4   1   7      107.67      108.59      2.83 o 
  -3   1   7        0.96        5.51      0.60 o 
  -2   1   7       10.85       16.72      0.71 o 
  -1   1   7        1.16        0.90      0.23 o 
   0   1   7       71.74      102.53      1.47 o 
   1   1   7       12.34        3.72      0.37 o 
   2   1   7       35.99       20.57      0.95 o 
   3   1   7       24.55       18.28      1.00 o 
   4   1   7       18.60       12.75      0.83 o 
   5   1   7      138.85      134.74      3.20 o 
   6   1   7       11.79        9.10      0.98 o 
   7   1   7       22.27       21.89      1.21 o 
   8   1   7       50.68       47.35      1.92 o 
   9   1   7       11.41       10.01      0.99 o 
  10   1   7        1.23        2.05      0.75 o 
  11   1   7       15.52       13.07      1.43 o 
 -11   2   7       42.06       39.16      2.14 o 
 -10   2   7       12.23       16.73      1.31 o 
  -9   2   7       18.37       12.83      1.17 o 
  -8   2   7      150.38      146.98      4.19 o 
  -7   2   7      187.18      187.21      3.80 o 
  -6   2   7      455.61      450.48      7.95 o 
  -5   2   7      125.98      113.45      6.85 o 
  -4   2   7       51.46       62.45      1.08 o 
  -3   2   7        5.93        5.32      0.48 o 
  -2   2   7       45.01       28.82      0.77 o 
  -1   2   7      277.93      192.85      2.70 o 
   0   2   7       47.58       94.15      1.26 o 
   1   2   7      462.16      542.11      7.58 o 
   2   2   7       92.54      102.63      1.77 o 
   3   2   7      925.00     1022.04     17.13 o 
   4   2   7      123.84      138.08      2.46 o 
   5   2   7        7.66       10.75      0.65 o 
   6   2   7      189.57      178.68      4.50 o 
   7   2   7       10.01       13.04      0.93 o 
   8   2   7        3.15        1.38      0.62 o 
   9   2   7       11.82       17.71      1.26 o 
  10   2   7       21.41       29.86      1.70 o 
 -11   3   7        1.05        4.21      1.66 o 
 -10   3   7       93.92      102.78      3.81 o 
  -9   3   7      214.51      212.83      6.06 o 
  -8   3   7       40.05       33.67      1.73 o 
  -7   3   7       93.80       75.11      2.41 o 
  -6   3   7       66.75       60.40      1.67 o 
  -5   3   7      818.78      806.99     13.85 o 
  -4   3   7        1.82        3.20      0.63 o 
  -3   3   7      119.65      118.96      1.92 o 
  -2   3   7       95.98      119.19      3.03 o 
  -1   3   7      198.73      213.94      3.05 o 
   0   3   7      351.09      417.30      5.28 o 
   1   3   7       25.40       10.95      0.37 o 
   2   3   7      327.93      342.02      5.37 o 
   3   3   7        1.54        2.09      0.38 o 
   4   3   7       49.15       38.66      1.12 o 
   5   3   7       31.52       31.12      1.11 o 
   6   3   7      162.14      148.62      3.46 o 
   7   3   7        0.02        0.97      0.50 o 
   8   3   7        5.40        9.26      1.02 o 
   9   3   7       35.64       34.67      1.71 o 
  10   3   7       15.79       17.52      2.11 o 
 -10   4   7      209.00      211.15      8.47 o 
  -9   4   7       45.07       43.61      2.07 o 
  -8   4   7       86.44       82.46      2.33 o 
  -7   4   7        1.82        2.63      0.83 o 
  -6   4   7      216.44      220.65      4.57 o 
  -5   4   7      649.18      671.29     12.10 o 
  -4   4   7      617.76      557.77      7.98 o 
  -3   4   7      565.01      548.95      7.83 o 
  -2   4   7       37.82       33.02      1.03 o 
  -1   4   7     1106.92     1124.47     15.62 o 
   0   4   7      124.81      135.15      2.17 o 
   1   4   7      222.00      232.96      3.33 o 
   2   4   7        0.05        0.87      0.72 o 
   3   4   7      241.43      263.42      5.34 o 
   4   4   7      173.54      160.95      4.54 o 
   5   4   7      171.11      169.85      4.22 o 
   6   4   7       59.20       68.08      2.03 o 
   7   4   7        0.84        1.09      1.18 o 
   8   4   7       40.05       38.45      1.62 o 
   9   4   7       15.01       18.79      1.49 o 
  10   4   7       69.01       64.32      4.12 o 
 -10   5   7       37.97       38.82      2.76 o 
  -9   5   7      250.76      272.72      9.80 o 
  -8   5   7       15.98       14.78      1.24 o 
  -7   5   7       60.63       55.19      2.12 o 
  -6   5   7       41.95       46.54      1.63 o 
  -5   5   7       40.80       40.34      1.38 o 
  -4   5   7      103.16      118.78      2.75 o 
  -3   5   7      820.87      776.92     11.80 o 
  -2   5   7       69.42       57.76      1.41 o 
  -1   5   7      241.05      252.76      4.08 o 
   0   5   7      250.76      244.97      3.81 o 
   1   5   7       17.22       28.53      0.86 o 
   2   5   7       96.13      120.50      2.08 o 
   3   5   7       48.94       46.22      1.35 o 
   4   5   7      161.45      161.26      3.27 o 
   5   5   7        4.31        4.50      0.56 o 
   6   5   7       65.21       64.87      2.14 o 
   7   5   7      111.42      109.91      3.38 o 
   8   5   7        1.51        1.98      1.12 o 
   9   5   7        0.75        1.06      0.68 o 
  -9   6   7        0.50        3.57      1.17 o 
  -8   6   7      195.44      203.34      6.44 o 
  -7   6   7       12.16       10.05      1.19 o 
  -6   6   7      261.30      255.13      6.95 o 
  -5   6   7       56.09       63.78      2.66 o 
  -4   6   7       96.10       84.16      4.66 o 
  -3   6   7     1131.72     1117.84     21.49 o 
  -2   6   7      151.58      157.68      2.93 o 
  -1   6   7      428.55      457.69      7.47 o 
   0   6   7       37.47       51.52      1.56 o 
   1   6   7      113.37      102.29      2.00 o 
   2   6   7      173.33      175.16      5.26 o 
   3   6   7      231.39      225.18      6.44 o 
   4   6   7       62.22       77.79      2.44 o 
   5   6   7       55.30       65.62      2.75 o 
   6   6   7      157.89      172.74      4.58 o 
   7   6   7       38.90       39.54      1.96 o 
   8   6   7       44.20       40.05      2.19 o 
  -8   7   7       10.44        6.87      1.18 o 
  -7   7   7      262.18      283.43      8.56 o 
  -6   7   7        3.32        3.62      1.23 o 
  -5   7   7      214.95      221.03      6.24 o 
  -4   7   7        4.65        7.36      0.84 o 
  -3   7   7       31.73       29.33      1.48 o 
  -2   7   7      313.92      315.91      5.67 o 
  -1   7   7       94.35       94.87      2.45 o 
   0   7   7       33.65       36.75      1.36 o 
   1   7   7       14.79       13.82      0.73 o 
   2   7   7      102.58      106.51      2.55 o 
   3   7   7        1.05        3.90      0.89 o 
   4   7   7       31.78       36.67      1.58 o 
   5   7   7       83.72       92.73      2.96 o 
   6   7   7       36.74       33.28      1.66 o 
   7   7   7       17.19       14.40      1.38 o 
  -7   8   7       49.06       53.05      2.67 o 
  -6   8   7      105.84      120.94      4.64 o 
  -5   8   7       20.54       22.12      1.55 o 
  -4   8   7       50.51       57.69      2.37 o 
  -3   8   7        0.04        1.77      1.07 o 
  -2   8   7        9.54       11.19      0.92 o 
  -1   8   7      179.94      171.94      4.70 o 
   0   8   7       23.17       20.31      1.28 o 
   1   8   7      337.76      345.54      9.47 o 
   2   8   7       16.45       28.16      1.51 o 
   3   8   7       59.87       52.59      2.20 o 
   4   8   7      189.46      186.44      7.80 o 
   5   8   7       41.16       41.37      2.18 o 
   6   8   7       92.79       86.13      3.43 o 
  -5   9   7      163.37      151.02      7.26 o 
  -4   9   7       25.32       20.82      3.61 o 
  -3   9   7       15.23       21.38      1.79 o 
  -2   9   7        2.43        2.23      0.80 o 
  -1   9   7      101.71       86.57      3.23 o 
   0   9   7      194.26      194.73      5.49 o 
   1   9   7        7.86        8.23      1.31 o 
   2   9   7        9.74       12.79      1.45 o 
   3   9   7       24.27       22.93      1.81 o 
   4   9   7       25.05       34.26      2.80 o 
  -1  10   7       16.08       20.26      3.38 o 
   0  10   7       15.63       12.76      1.56 o 
 -11   0   8        4.98        5.34      1.46 o 
 -10   0   8        4.80        7.58      1.96 o 
  -9   0   8      115.94      122.75      6.02 o 
  -8   0   8       15.79       16.88      2.63 o 
  -7   0   8      223.40      219.40      8.83 o 
  -6   0   8      455.27      439.76     13.40 o 
  -5   0   8      105.53       99.69      2.54 o 
  -4   0   8      880.04      880.50     17.99 o 
  -3   0   8       84.18       87.00      2.07 o 
  -2   0   8        2.17        1.69      0.82 o 
  -1   0   8        8.24        2.03      0.34 o 
   0   0   8      872.23      820.27     15.71 o 
   1   0   8     1118.08      971.71     25.77 o 
   2   0   8     3446.66     3654.17     98.69 o 
   3   0   8      678.28      652.58     18.12 o 
   4   0   8       40.20       53.02      2.50 o 
   5   0   8     1346.64     1395.28     40.97 o 
   6   0   8       92.93       82.23      3.91 o 
   7   0   8     1525.64     1486.49     46.81 o 
   8   0   8       24.13       23.46      3.56 o 
   9   0   8       95.59       88.27      4.22 o 
  10   0   8      115.72       90.90      4.50 o 
 -11   1   8       66.93       63.80      3.06 o 
 -10   1   8       18.43       17.65      1.43 o 
  -9   1   8       65.66       76.53      2.97 o 
  -8   1   8      191.73      213.90      5.81 o 
  -7   1   8        1.67        2.59      0.69 o 
  -6   1   8      193.63      187.59      3.58 o 
  -5   1   8        4.76        5.64      0.95 o 
  -4   1   8      558.87      554.75     22.60 o 
  -3   1   8      140.70      144.37      3.27 o 
  -2   1   8      249.49      271.10      4.57 o 
  -1   1   8      654.64      697.95     13.24 o 
   0   1   8      443.36      406.39      7.06 o 
   1   1   8      544.64      628.57      8.81 o 
   2   1   8      245.47      313.34      6.40 o 
   3   1   8      318.48      285.23      6.26 o 
   4   1   8      404.05      398.06      8.30 o 
   5   1   8      106.82       89.29      2.63 o 
   6   1   8      365.71      369.66      8.30 o 
   7   1   8       32.06       35.17      1.95 o 
   8   1   8      177.75      189.50      5.16 o 
   9   1   8       53.28       54.69      2.21 o 
  10   1   8       21.17       22.88      1.49 o 
 -10   2   8        1.37        2.27      0.79 o 
  -9   2   8       28.46       31.35      1.77 o 
  -8   2   8        7.81       12.49      1.79 o 
  -7   2   8      126.02      128.71      3.81 o 
  -6   2   8       44.03       43.10      1.44 o 
  -5   2   8      281.19      299.40      5.42 o 
  -4   2   8      524.68      525.05      8.54 o 
  -3   2   8        3.15        3.31      0.78 o 
  -2   2   8      782.76      765.21     10.34 o 
  -1   2   8       39.95       27.21      0.68 o 
   0   2   8     1826.61     1814.51     35.40 o 
   1   2   8      165.63      165.89      2.74 o 
   2   2   8      174.27      183.81      3.03 o 
   3   2   8     1800.77     1816.19     35.49 o 
   4   2   8      126.41      139.33      3.59 o 
   5   2   8      779.48      717.26     14.93 o 
   6   2   8        4.75        6.15      0.77 o 
   7   2   8      247.56      260.89      6.40 o 
   8   2   8      186.47      175.53      5.01 o 
   9   2   8      232.12      227.43      6.35 o 
  10   2   8       21.16       17.42      1.77 o 
 -10   3   8      141.63      136.19      4.84 o 
  -9   3   8        0.01        0.79      0.65 o 
  -8   3   8       55.92       64.83      2.51 o 
  -7   3   8        2.22        4.54      0.72 o 
  -6   3   8       55.44       52.05      1.61 o 
  -5   3   8        0.04        0.94      0.43 o 
  -4   3   8       50.22       48.93      1.26 o 
  -3   3   8      141.16      147.38      2.60 o 
  -2   3   8        8.22        5.98      0.55 o 
  -1   3   8      765.77      738.83     10.35 o 
   0   3   8       89.92       86.60      1.91 o 
   1   3   8       10.17        4.68      0.57 o 
   2   3   8       43.79       29.19      0.93 o 
   3   3   8       27.41       37.39      1.70 o 
   4   3   8      575.57      552.96     11.33 o 
   5   3   8      331.96      291.01      6.61 o 
   6   3   8       68.23       69.76      2.29 o 
   7   3   8       41.80       43.03      1.84 o 
   8   3   8       70.20       57.79      2.27 o 
   9   3   8      134.26      116.97      3.86 o 
 -10   4   8       27.24       32.60      2.54 o 
  -9   4   8       60.52       66.87      2.90 o 
  -8   4   8        2.20        1.12      0.81 o 
  -7   4   8       32.15       34.40      1.45 o 
  -6   4   8        7.30        4.64      0.63 o 
  -5   4   8      126.24      126.32      2.80 o 
  -4   4   8      147.10      151.99      3.35 o 
  -3   4   8      128.92      132.30      2.48 o 
  -2   4   8     1457.23     1495.39     22.63 o 
  -1   4   8       17.34       25.24      0.90 o 
   0   4   8      232.75      264.18      4.30 o 
   1   4   8      198.74      208.55      3.89 o 
   2   4   8       63.29       64.82      2.26 o 
   3   4   8      243.22      233.64      8.37 o 
   4   4   8       20.09       14.92      0.82 o 
   5   4   8      169.88      180.50      4.50 o 
   6   4   8        3.87        6.09      0.84 o 
   7   4   8       44.94       47.12      1.87 o 
   8   4   8        2.42        4.26      1.30 o 
   9   4   8        6.53        7.08      1.31 o 
  -9   5   8       19.23       22.99      2.27 o 
  -8   5   8       34.67       36.06      2.27 o 
  -7   5   8        6.71        7.13      0.83 o 
  -6   5   8       24.10       28.75      1.22 o 
  -5   5   8       55.14       62.84      2.32 o 
  -4   5   8        0.76        0.45      0.39 o 
  -3   5   8      202.88      208.30      3.69 o 
  -2   5   8       82.83       75.57      1.78 o 
  -1   5   8        0.33        0.40      0.38 o 
   0   5   8        1.34        3.94      0.59 o 
   1   5   8      192.67      163.34      5.14 o 
   2   5   8       49.08       38.14      1.71 o 
   3   5   8       80.19       69.06      1.91 o 
   4   5   8        8.35       10.34      0.78 o 
   5   5   8       28.86       23.15      1.17 o 
   6   5   8      128.67      122.92      3.73 o 
   7   5   8        1.59        0.87      0.70 o 
   8   5   8        1.95        3.74      1.45 o 
  -8   6   8       25.07       27.53      2.36 o 
  -7   6   8       29.73       35.35      1.99 o 
  -6   6   8       32.27       39.02      1.85 o 
  -5   6   8        1.38        3.08      0.84 o 
  -4   6   8        7.45       10.37      0.86 o 
  -3   6   8      151.86      165.41      3.34 o 
  -2   6   8        7.03        4.47      0.60 o 
  -1   6   8        8.43       13.11      0.82 o 
   0   6   8       14.66        9.71      0.64 o 
   1   6   8        4.84        7.30      0.69 o 
   2   6   8      133.55      117.66      2.87 o 
   3   6   8       79.22       74.22      2.03 o 
   4   6   8        6.31        5.50      0.72 o 
   5   6   8        1.08        1.21      0.59 o 
   6   6   8        8.46       11.74      1.29 o 
   7   6   8       15.91       11.05      1.85 o 
   8   6   8        5.04        6.65      2.45 o 
  -7   7   8       16.21       19.84      1.52 o 
  -6   7   8       40.83       40.09      2.06 o 
  -5   7   8       68.00       79.98      3.04 o 
  -4   7   8       33.01       27.17      1.53 o 
  -3   7   8       23.81       30.87      1.67 o 
  -2   7   8       46.46       46.05      1.34 o 
  -1   7   8        3.10        2.15      0.57 o 
   0   7   8        1.92        3.49      0.46 o 
   1   7   8      131.26      130.45      3.09 o 
   2   7   8        1.06        2.71      0.90 o 
   3   7   8       12.40       15.05      1.16 o 
   4   7   8        1.79        0.59      0.54 o 
   5   7   8        7.36        6.48      0.90 o 
   6   7   8       46.04       44.54      2.67 o 
   7   7   8       22.43       26.13      1.97 o 
  -6   8   8       22.07       29.25      2.11 o 
  -5   8   8       14.21       10.08      1.30 o 
  -4   8   8      157.91      149.36      4.91 o 
  -3   8   8        0.06        0.83      0.63 o 
  -2   8   8       10.72        7.41      1.00 o 
  -1   8   8        3.36        1.94      0.85 o 
   0   8   8        1.51        3.02      0.87 o 
   1   8   8       68.97       67.03      2.98 o 
   2   8   8       48.27       49.54      2.22 o 
   3   8   8       23.00       28.44      1.55 o 
   4   8   8        2.00        2.85      1.19 o 
   5   8   8       44.89       51.22      2.87 o 
  -4   9   8       58.44       58.80      3.43 o 
  -3   9   8        0.50        3.34      1.26 o 
  -2   9   8        4.25        5.61      1.37 o 
  -1   9   8       28.07       33.46      2.73 o 
   0   9   8       23.28       20.17      1.70 o 
   1   9   8       37.82       38.76      2.29 o 
   2   9   8        0.00        1.79      1.32 o 
   3   9   8        0.85        4.08      1.02 o 
 -10   1   9        1.40        2.75      0.83 o 
  -9   1   9       18.95       17.43      1.32 o 
  -8   1   9       20.62       17.46      1.31 o 
  -7   1   9        1.21        1.68      0.72 o 
  -6   1   9       15.57       16.41      1.05 o 
  -5   1   9        9.73       10.34      0.68 o 
  -4   1   9       43.78       38.08      1.02 o 
  -3   1   9      195.98      175.80      4.45 o 
  -2   1   9        0.80        0.58      0.35 o 
  -1   1   9      132.19      132.12      2.43 o 
   0   1   9       14.55       13.55      0.60 o 
   1   1   9      683.12      668.68     13.94 o 
   2   1   9      669.57      683.54     14.17 o 
   3   1   9      298.11      273.99      6.27 o 
   4   1   9       59.67       60.00      2.04 o 
   5   1   9        5.69        4.96      0.73 o 
   6   1   9       59.71       47.29      1.93 o 
   7   1   9       10.77       10.87      1.11 o 
   8   1   9        0.59        0.27      0.55 o 
   9   1   9        4.87        2.53      0.76 o 
 -10   2   9       24.88       15.72      1.42 o 
  -9   2   9        2.63        3.42      0.80 o 
  -8   2   9      113.66      109.33      3.65 o 
  -7   2   9      145.67      137.23      3.94 o 
  -6   2   9       17.46       21.53      1.38 o 
  -5   2   9      433.10      396.66      7.49 o 
  -4   2   9        9.30        9.63      0.74 o 
  -3   2   9       36.20       35.54      1.15 o 
  -2   2   9        1.25       -0.13      0.31 o 
  -1   2   9      342.57      324.26      5.16 o 
   0   2   9       70.03       73.17      1.73 o 
   1   2   9      289.99      277.05      4.55 o 
   2   2   9        8.22        9.01      0.96 o 
   3   2   9      348.73      316.13      7.20 o 
   4   2   9       23.18       25.85      1.46 o 
   5   2   9      119.81      116.60      3.29 o 
   6   2   9       19.51       15.45      1.07 o 
   7   2   9        5.62        4.55      0.81 o 
   8   2   9      104.39      103.90      3.63 o 
   9   2   9        1.11        3.03      1.24 o 
  -9   3   9       17.00       13.94      1.29 o 
  -8   3   9       12.12       11.29      1.13 o 
  -7   3   9       59.98       58.58      2.37 o 
  -6   3   9       19.00       22.88      1.44 o 
  -5   3   9       93.75       84.99      2.16 o 
  -4   3   9       51.96       53.32      1.62 o 
  -3   3   9      125.38      123.95      2.58 o 
  -2   3   9        1.98        1.88      0.39 o 
  -1   3   9        1.75        2.87      0.38 o 
   0   3   9      390.18      416.18      7.26 o 
   1   3   9       22.52       20.98      0.86 o 
   2   3   9       64.61       55.60      1.50 o 
   3   3   9        7.31       12.19      0.95 o 
   4   3   9      189.87      198.96      5.07 o 
   5   3   9        2.75        2.47      0.61 o 
   6   3   9       25.35       29.49      1.43 o 
   7   3   9       12.25       17.65      1.21 o 
   8   3   9       30.51       31.81      1.72 o 
   9   3   9        0.35        0.65      0.80 o 
  -9   4   9       26.36       25.74      2.04 o 
  -8   4   9       15.18       14.91      1.38 o 
  -7   4   9      163.43      170.87      4.22 o 
  -6   4   9       54.29       40.19      1.49 o 
  -5   4   9       17.90       12.22      0.81 o 
  -4   4   9        4.07        5.24      0.60 o 
  -3   4   9      104.89      103.36      2.21 o 
  -2   4   9      150.15      161.07      3.22 o 
  -1   4   9      767.30      723.29     11.30 o 
   0   4   9       78.49       81.58      2.22 o 
   1   4   9       59.00       62.53      2.09 o 
   2   4   9      112.28      121.60      2.67 o 
   3   4   9        4.18        3.23      0.51 o 
   4   4   9      628.53      636.77     20.59 o 
   5   4   9       43.46       35.44      1.76 o 
   6   4   9        2.54        3.70      0.74 o 
   7   4   9        2.86        0.67      0.59 o 
   8   4   9       50.84       62.27      3.31 o 
  -8   5   9       41.16       38.05      2.49 o 
  -7   5   9       90.41       79.52      2.54 o 
  -6   5   9       18.63       16.27      0.99 o 
  -5   5   9       95.84       88.05      2.49 o 
  -4   5   9       10.90       10.21      0.73 o 
  -3   5   9      102.90      106.92      2.67 o 
  -2   5   9      428.74      431.81      7.52 o 
  -1   5   9       17.27       17.28      0.81 o 
   0   5   9        0.07        0.46      0.44 o 
   1   5   9        1.96        0.28      0.38 o 
   2   5   9       34.15       39.32      1.32 o 
   3   5   9        7.34       10.60      1.01 o 
   4   5   9       13.11       10.82      0.92 o 
   5   5   9      190.81      197.83      5.32 o 
   6   5   9       95.37       86.52      3.61 o 
   7   5   9        6.01        6.04      1.33 o 
   8   5   9       65.38       69.14      3.51 o 
  -7   6   9        7.86       10.85      1.12 o 
  -6   6   9        9.98        6.98      0.96 o 
  -5   6   9       57.00       49.83      2.56 o 
  -4   6   9        3.48        4.35      0.73 o 
  -3   6   9      441.29      444.00      9.26 o 
  -2   6   9        9.84       10.47      0.75 o 
  -1   6   9      127.75      110.75      2.70 o 
   0   6   9      133.94      131.93      3.20 o 
   1   6   9      141.05      136.53      3.53 o 
   2   6   9      167.00      151.56      3.58 o 
   3   6   9       32.13       33.06      1.66 o 
   4   6   9      130.43      143.34      5.11 o 
   5   6   9       23.30       20.15      1.71 o 
   6   6   9      278.80      288.07     10.02 o 
   7   6   9        5.38        9.22      1.35 o 
  -6   7   9        5.50        5.87      1.02 o 
  -5   7   9       10.53       10.66      1.37 o 
  -4   7   9      218.62      219.65      6.49 o 
  -3   7   9       77.87       70.04      2.63 o 
  -2   7   9        0.14       -0.22      0.47 o 
  -1   7   9       53.01       51.41      1.62 o 
   0   7   9       19.25       19.74      1.07 o 
   1   7   9       91.18       89.12      2.98 o 
   2   7   9       72.35       68.22      2.52 o 
   3   7   9       39.94       44.05      1.92 o 
   4   7   9        0.52        0.66      0.74 o 
   5   7   9       25.31       24.46      2.35 o 
   6   7   9       78.98       77.27      3.75 o 
  -5   8   9      290.78      281.48     12.14 o 
  -4   8   9        2.97        6.55      1.62 o 
  -3   8   9       24.23       22.25      2.40 o 
  -2   8   9       49.03       40.19      2.83 o 
  -1   8   9       18.08       29.54      1.92 o 
   0   8   9      115.91      124.39      4.67 o 
   1   8   9       44.84       46.24      2.43 o 
   2   8   9       65.55       85.03      3.65 o 
   3   8   9       59.40       60.97      4.11 o 
   4   8   9       46.85       51.67      3.55 o 
  -9   0  10       71.50       49.40      3.33 o 
  -8   0  10      140.22      124.94      6.20 o 
  -7   0  10      108.64      121.43      5.30 o 
  -6   0  10      667.37      693.12     22.71 o 
  -5   0  10      414.52      402.19     12.93 o 
  -4   0  10      969.41      864.35     26.90 o 
  -3   0  10       97.08       92.50      2.76 o 
  -2   0  10       59.83       79.89      2.64 o 
  -1   0  10      643.31      625.15     26.76 o 
   0   0  10        4.35        3.98      3.33 o 
   1   0  10     2215.94     2307.76     70.72 o 
   2   0  10       13.70       28.83      2.10 o 
   3   0  10      178.90      181.73      6.66 o 
   4   0  10      102.33       86.77      4.29 o 
   5   0  10      166.37      173.01      8.70 o 
   6   0  10      144.22      134.91      9.85 o 
   7   0  10       38.38       41.84      4.23 o 
   8   0  10       55.07       49.31      3.36 o 
  -9   1  10       43.50       53.44      2.61 o 
  -8   1  10       30.69       35.21      1.99 o 
  -7   1  10      116.48      127.10      4.02 o 
  -6   1  10        0.21        0.62      0.62 o 
  -5   1  10      322.07      331.13      7.67 o 
  -4   1  10       12.68       12.63      1.04 o 
  -3   1  10      427.59      460.45      7.41 o 
  -2   1  10      239.07      268.77      4.95 o 
  -1   1  10        1.44        2.38      0.92 o 
   0   1  10      504.44      502.30     11.11 o 
   1   1  10       25.67       31.43      1.88 o 
   2   1  10      644.36      671.88     15.19 o 
   3   1  10        8.32        7.58      1.36 o 
   4   1  10      161.20      163.06      4.48 o 
   5   1  10      201.77      178.36      5.53 o 
   6   1  10       36.99       40.75      1.92 o 
   7   1  10      192.64      168.94      4.95 o 
   8   1  10        4.08        7.22      1.00 o 
  -9   2  10       56.15       55.75      2.60 o 
  -8   2  10       69.56       61.01      2.58 o 
  -7   2  10        0.06       -0.07      0.54 o 
  -6   2  10      453.18      473.67     11.47 o 
  -5   2  10        0.56        2.65      0.57 o 
  -4   2  10       79.62       76.47      1.74 o 
  -3   2  10      263.09      229.99      5.72 o 
  -2   2  10      377.03      364.39      5.90 o 
  -1   2  10      389.99      393.46      8.33 o 
   0   2  10      264.62      274.78      5.02 o 
   1   2  10      368.79      365.64      8.57 o 
   2   2  10      122.82      115.97      3.54 o 
   3   2  10      616.22      612.50     14.03 o 
   4   2  10        8.95        5.13      0.76 o 
   5   2  10      139.49      132.86      3.94 o 
   6   2  10      104.46       97.33      3.36 o 
   7   2  10       43.60       45.28      2.08 o 
   8   2  10       44.49       39.01      1.99 o 
  -9   3  10       38.23       46.54      2.42 o 
  -8   3  10       33.42       27.75      1.72 o 
  -7   3  10      110.36      104.90      3.45 o 
  -6   3  10       70.58       58.53      1.95 o 
  -5   3  10      116.42      118.25      2.93 o 
  -4   3  10       21.70       19.18      0.99 o 
  -3   3  10      165.62      186.73      4.47 o 
  -2   3  10      824.62      790.26     12.58 o 
  -1   3  10      227.21      221.36      4.63 o 
   0   3  10       99.31       99.39      2.36 o 
   1   3  10      113.33      101.38      3.11 o 
   2   3  10       30.01       37.38      1.64 o 
   3   3  10      216.46      204.07      5.32 o 
   4   3  10      110.93      118.34      3.66 o 
   5   3  10        8.33       11.77      1.11 o 
   6   3  10       10.38       12.18      1.19 o 
   7   3  10       15.61       21.49      1.42 o 
   8   3  10        2.52        1.04      0.68 o 
  -8   4  10      115.64      121.01      4.58 o 
  -7   4  10       26.74       27.57      1.55 o 
  -6   4  10        0.21        0.08      0.44 o 
  -5   4  10        0.35        0.65      0.47 o 
  -4   4  10      111.91      125.80      3.10 o 
  -3   4  10       23.66       23.19      1.45 o 
  -2   4  10      193.19      195.44      4.41 o 
  -1   4  10       65.57       57.25      1.80 o 
   0   4  10       89.91       83.16      2.24 o 
   1   4  10       44.60       42.30      1.51 o 
   2   4  10        2.05        3.64      0.75 o 
   3   4  10       34.35       31.59      1.60 o 
   4   4  10       76.68       68.48      2.54 o 
   5   4  10      163.83      157.02      4.54 o 
   6   4  10        0.03       -0.29      0.57 o 
   7   4  10       12.15       17.67      1.63 o 
  -7   5  10       15.49       14.01      1.41 o 
  -6   5  10        2.55        4.23      0.64 o 
  -5   5  10       25.05       23.54      1.26 o 
  -4   5  10       45.53       50.69      1.98 o 
  -3   5  10       48.18       42.77      1.65 o 
  -2   5  10       12.61       15.60      0.99 o 
  -1   5  10        3.73        2.85      0.53 o 
   0   5  10      150.63      155.02      3.63 o 
   1   5  10        0.82        0.27      0.52 o 
   2   5  10        2.21        2.05      0.60 o 
   3   5  10        8.51       10.36      0.93 o 
   4   5  10        1.92        3.21      1.19 o 
   5   5  10       61.27       65.96      2.53 o 
   6   5  10       10.69       10.37      1.75 o 
   7   5  10        0.35        2.68      1.11 o 
  -6   6  10       34.61       29.42      1.73 o 
  -5   6  10       18.33       22.54      1.51 o 
  -4   6  10      149.46      149.72      4.05 o 
  -3   6  10        0.99        0.49      0.52 o 
  -2   6  10        0.04        0.05      0.39 o 
  -1   6  10        2.36        1.37      0.49 o 
   0   6  10       49.96       44.04      1.71 o 
   1   6  10        0.27        1.38      0.60 o 
   2   6  10       20.46       24.39      1.39 o 
   3   6  10        6.19        4.41      0.93 o 
   4   6  10       15.24       12.69      1.58 o 
   5   6  10       47.71       44.38      3.07 o 
   6   6  10        0.56       -0.51      0.90 o 
  -5   7  10        3.30        3.86      0.98 o 
  -4   7  10        2.27        4.69      1.31 o 
  -3   7  10      103.99      114.73      4.44 o 
  -2   7  10       36.09       38.57      2.24 o 
  -1   7  10        2.99        2.59      0.58 o 
   0   7  10       12.41       11.39      1.03 o 
   1   7  10        1.46        6.07      0.95 o 
   2   7  10       32.39       24.74      1.76 o 
   3   7  10        9.09       10.20      2.15 o 
   4   7  10        1.62        3.00      1.68 o 
  -3   8  10        1.65        5.36      2.39 o 
  -2   8  10        8.15        9.80      1.95 o 
  -1   8  10        7.70        9.27      1.67 o 
   0   8  10       13.30        8.06      1.50 o 
   1   8  10       70.69       73.15      4.12 o 
   2   8  10        1.95        0.90      0.99 o 
  -8   1  11       60.27       61.31      3.00 o 
  -7   1  11       17.08       21.55      1.50 o 
  -6   1  11        0.03        0.68      0.59 o 
  -5   1  11       74.84       64.26      2.28 o 
  -4   1  11       26.56       21.74      1.05 o 
  -3   1  11       42.85       35.76      1.06 o 
  -2   1  11       24.83       19.45      0.88 o 
  -1   1  11        0.08        0.84      0.75 o 
   0   1  11       15.04       11.72      1.06 o 
   1   1  11       24.44       24.51      1.37 o 
   2   1  11        4.00        2.26      0.69 o 
   3   1  11       76.45       80.26      2.76 o 
   4   1  11        6.47        4.01      0.79 o 
   5   1  11       18.60       16.76      1.85 o 
   6   1  11       10.01       11.87      1.20 o 
   7   1  11       19.67       20.33      1.41 o 
  -8   2  11        2.47        0.18      0.54 o 
  -7   2  11       26.38       19.89      1.33 o 
  -6   2  11        1.10        1.44      0.67 o 
  -5   2  11       56.89       45.06      1.79 o 
  -4   2  11        5.10        6.04      0.75 o 
  -3   2  11       50.99       34.29      1.28 o 
  -2   2  11        0.44        0.64      0.51 o 
  -1   2  11        5.06        6.82      0.88 o 
   0   2  11       53.01       45.16      1.89 o 
   1   2  11        5.33        3.62      0.71 o 
   2   2  11      146.64      150.42      4.33 o 
   3   2  11      101.17      103.32      3.49 o 
   4   2  11        0.52        1.09      0.65 o 
   5   2  11        1.27        1.62      1.43 o 
   6   2  11        6.75        1.78      0.70 o 
   7   2  11       13.69       20.30      1.49 o 
  -8   3  11        0.07        0.22      0.63 o 
  -7   3  11        4.53        2.99      0.77 o 
  -6   3  11      166.26      185.27      5.20 o 
  -5   3  11        9.95        7.83      0.77 o 
  -4   3  11        6.08        3.27      0.58 o 
  -3   3  11       23.72       19.91      1.23 o 
  -2   3  11       89.49       87.48      2.39 o 
  -1   3  11        0.62        0.09      0.32 o 
   0   3  11       24.35       31.99      1.60 o 
   1   3  11       24.62       23.81      1.35 o 
   2   3  11       24.43       24.09      1.40 o 
   3   3  11       63.67       68.47      2.47 o 
   4   3  11        7.28       10.47      0.99 o 
   5   3  11       27.13       29.99      1.60 o 
   6   3  11      100.76      113.94      5.17 o 
   7   3  11       25.74       31.01      1.78 o 
  -7   4  11       22.83       10.11      1.15 o 
  -6   4  11       20.93       15.91      1.25 o 
  -5   4  11       25.06       28.65      1.31 o 
  -4   4  11        3.78        5.53      1.20 o 
  -3   4  11        6.59        8.87      1.20 o 
  -2   4  11       23.65       22.29      1.09 o 
  -1   4  11       47.67       39.76      1.52 o 
   0   4  11       56.56       61.38      2.32 o 
   1   4  11        3.87        4.15      0.77 o 
   2   4  11      170.51      192.88      5.42 o 
   3   4  11       27.70       40.23      1.96 o 
   4   4  11        4.36        3.50      0.79 o 
   5   4  11       46.21       45.89      3.43 o 
   6   4  11       30.98       32.19      1.95 o 
  -6   5  11        4.82        4.02      1.29 o 
  -5   5  11        0.24        2.92      0.70 o 
  -4   5  11      207.24      191.12      5.36 o 
  -3   5  11       10.59        8.11      1.02 o 
  -2   5  11       28.65       33.36      1.63 o 
  -1   5  11      355.85      352.59      7.83 o 
   0   5  11        9.03        9.46      1.37 o 
   1   5  11       37.02       41.58      2.00 o 
   2   5  11       28.70       20.11      1.34 o 
   3   5  11       22.38       30.69      1.63 o 
   4   5  11      102.85       95.70      3.89 o 
   5   5  11       11.82       18.49      1.72 o 
  -5   6  11        4.19        5.38      1.04 o 
  -4   6  11       38.55       41.28      3.01 o 
  -3   6  11       31.67       35.38      2.38 o 
  -2   6  11       59.01       66.65      2.47 o 
  -1   6  11       17.01       14.41      1.16 o 
   0   6  11      145.84      150.98      4.62 o 
   1   6  11       26.02       22.09      1.48 o 
   2   6  11       38.68       41.21      2.34 o 
   3   6  11       45.94       53.03      2.92 o 
   4   6  11       78.43       70.70      3.95 o 
  -3   7  11      118.23      129.67      8.33 o 
  -2   7  11       29.91       31.45      2.55 o 
  -1   7  11       38.72       49.48      5.17 o 
   0   7  11        0.40        1.43      1.00 o 
   1   7  11      112.70      123.74      4.77 o 
   2   7  11       11.45       12.50      3.82 o 
  -7   0  12       75.17       87.17      4.98 o 
  -6   0  12       24.69       22.79      2.21 o 
  -5   0  12       70.91       66.81      3.57 o 
  -4   0  12        1.77        2.45      2.03 o 
  -3   0  12      124.72      106.84      5.03 o 
  -2   0  12       25.44       19.04      1.89 o 
  -1   0  12      308.63      298.18     10.95 o 
   0   0  12       29.50       32.29      2.72 o 
   1   0  12       54.45       43.62      2.78 o 
   2   0  12      216.54      175.42      7.63 o 
   3   0  12      141.70      136.16      6.23 o 
   4   0  12      131.00      114.52      5.87 o 
   5   0  12       25.82       35.25      2.62 o 
   6   0  12        0.04        2.17      1.05 o 
  -7   1  12      157.10      149.22      4.87 o 
  -6   1  12      107.46       87.50      3.10 o 
  -5   1  12       91.43      117.03      4.65 o 
  -4   1  12      410.78      417.21     12.83 o 
  -3   1  12       21.47       21.02      1.28 o 
  -2   1  12      154.34      149.50      4.52 o 
  -1   1  12       23.13       15.30      1.22 o 
   0   1  12       40.34       58.37      2.34 o 
   1   1  12       30.88       26.68      1.50 o 
   2   1  12       91.32      111.01      3.64 o 
   3   1  12       92.88       93.92      3.33 o 
   4   1  12       94.51      102.53      3.81 o 
   5   1  12       30.78       27.20      1.69 o 
   6   1  12       10.18       12.47      1.31 o 
  -7   2  12       81.93       83.66      4.02 o 
  -6   2  12       21.73       15.82      1.68 o 
  -5   2  12      130.95      117.89      4.60 o 
  -4   2  12        4.51        5.90      1.74 o 
  -3   2  12       83.92       71.54      3.01 o 
  -2   2  12        0.91        0.56      0.52 o 
  -1   2  12      114.61      118.05      3.79 o 
   0   2  12       84.55       88.20      3.05 o 
   1   2  12       74.66       71.86      2.75 o 
   2   2  12        9.71        8.33      1.03 o 
   3   2  12       14.74       20.87      1.46 o 
   4   2  12       17.96       18.35      1.55 o 
   5   2  12        0.81        1.42      0.77 o 
   6   2  12       59.94       58.12      2.59 o 
  -6   3  12       25.43       33.92      2.12 o 
  -5   3  12       28.74       31.00      2.58 o 
  -4   3  12       36.62       48.48      2.17 o 
  -3   3  12       22.87       20.05      1.65 o 
  -2   3  12       94.63       95.56      5.13 o 
  -1   3  12       15.09       15.18      1.28 o 
   0   3  12      193.47      188.85      5.47 o 
   1   3  12       27.72       26.23      1.51 o 
   2   3  12       78.67       82.96      3.12 o 
   3   3  12       26.54       20.95      1.47 o 
   4   3  12       12.21       12.87      1.52 o 
   5   3  12      138.98      121.67      4.17 o 
  -6   4  12       12.45       10.98      1.39 o 
  -5   4  12       54.83       48.90      2.60 o 
  -4   4  12        0.18        2.92      1.31 o 
  -3   4  12       48.04       51.78      3.48 o 
  -2   4  12       25.94       20.78      1.72 o 
  -1   4  12       24.27       25.78      1.72 o 
   0   4  12        2.65        3.37      0.81 o 
   1   4  12        2.72        4.81      1.03 o 
   2   4  12        1.59        0.01      0.71 o 
   3   4  12        4.69        6.35      1.00 o 
   4   4  12        2.54        6.55      1.05 o 
   5   4  12        2.30        2.87      0.97 o 
  -5   5  12        8.17       11.38      2.66 o 
  -4   5  12        4.36        3.62      1.06 o 
  -3   5  12        0.51        0.23      0.70 o 
  -2   5  12       46.30       53.62      3.17 o 
  -1   5  12        1.40        2.72      0.97 o 
   0   5  12        8.06       11.87      1.12 o 
   1   5  12        5.55        7.81      1.10 o 
   2   5  12        7.93        8.27      1.08 o 
   3   5  12       39.88       48.70      2.30 o 
   4   5  12        1.74        2.11      0.94 o 
  -3   6  12        8.23       13.55      2.05 o 
  -2   6  12        0.75       -0.07      0.66 o 
  -1   6  12        3.52        5.24      1.12 o 
   0   6  12       16.10       20.83      1.94 o 
   1   6  12        1.66        2.10      0.88 o 
   2   6  12       13.93       22.59      1.96 o 
  -6   1  13       31.80       21.85      2.53 o 
  -5   1  13       18.33       13.30      2.12 o 
  -4   1  13        3.09        0.16      0.69 o 
  -3   1  13       80.32       68.60      3.03 o 
  -2   1  13        0.19        0.84      0.63 o 
  -1   1  13       21.20       24.61      1.56 o 
   0   1  13       56.13       54.89      2.31 o 
   1   1  13        7.59       14.56      1.23 o 
   2   1  13        0.26        0.77      0.64 o 
   3   1  13       11.61        8.27      1.15 o 
   4   1  13       62.08       77.94      3.18 o 
   5   1  13       10.07        9.97      1.23 o 
  -5   2  13        1.95        1.89      2.49 o 
  -4   2  13        3.09        9.01      2.91 o 
  -3   2  13        4.24        2.70      1.44 o 
  -2   2  13        0.05        0.81      0.63 o 
  -1   2  13        0.16        0.27      0.54 o 
   0   2  13       18.86       24.33      1.59 o 
   1   2  13       64.42       91.80      3.57 o 
   2   2  13        0.04        1.78      0.83 o 
   3   2  13       71.97       68.15      2.95 o 
   4   2  13        1.56        2.19      1.08 o 
  -5   3  13      103.55       85.96      5.09 o 
  -4   3  13       19.62       22.92      2.57 o 
  -3   3  13       31.50       38.94      2.50 o 
  -2   3  13       56.81       59.26      3.18 o 
  -1   3  13       52.26       53.00      2.39 o 
   0   3  13        1.75        3.20      0.87 o 
   1   3  13        0.44        0.93      0.71 o 
   2   3  13      145.47      157.40      5.56 o 
   3   3  13       44.64       64.98      2.93 o 
   4   3  13       49.05       60.95      2.86 o 
  -4   4  13       25.87       23.28      2.64 o 
  -3   4  13        9.82       15.30      1.68 o 
  -2   4  13       80.15       77.33      4.46 o 
  -1   4  13       45.00       40.65      2.66 o 
   0   4  13       29.57       37.66      2.11 o 
   1   4  13      174.99      212.60      7.24 o 
   2   4  13        6.22        8.14      1.65 o 
   3   4  13       33.45       36.94      2.18 o 
  -1   5  13       39.10       47.77      2.98 o 
   0   5  13       62.21       75.15      4.04 o 
  -4   0  14        0.46        5.86      2.27 o 
  -3   0  14       17.81       25.63      4.28 o 
  -2   0  14        3.88        6.61      2.13 o 
  -1   0  14       32.48       45.18      3.10 o 
   0   0  14      124.27      140.51      7.31 o 
   1   0  14       74.01       75.30      4.57 o 
   2   0  14        2.31        4.32      1.45 o 
  -3   1  14        0.03        0.40      0.95 o 
  -2   1  14       25.35       20.47      1.94 o 
  -1   1  14       29.68       20.51      1.62 o 
   0   1  14       67.18       78.30      3.36 o 
   1   1  14      110.93      109.24      4.27 o 
   2   1  14       15.66       21.70      1.72 o 
  -3   2  14       43.68       42.11      3.28 o 
  -2   2  14       65.92       71.55      3.53 o 
  -1   2  14       65.99       53.55      3.03 o 
   0   2  14        4.15        2.28      0.84 o 
   1   2  14       22.08       22.25      1.68 o 
  -1   3  14        1.76        2.40      2.11 o 
   0   3  14       14.38       19.47      1.86 o 
                                                 
